# Supplementary material for: Prevalence of scabies and associated factors among school age children in Qoloji IDP in Babile district, Somali, Eastern Ethiopia
Source: PLoS One. 2025 Apr 1;20(4):e0320675. doi: 10.1371/journal.pone.0320675 (PMC11960965; doi:10.1371/journal.pone.0320675)
Supplement: S1 File — (XLSX) [file pone.0320675.s001.xlsx]

## Sheet: Minimal Dataset
id	age	sex	childstarteucation	motherage	occupationmother	educationmother	agefather	occupationfather	educationoffather	income	howmanypeoplelive	Numbersleepingplacehouse	numberofpersonpersleeping	historyofcontact	sharebed	yeshowmanyperson	animal	distancehealthcare	scabieshealtheducation	ifyeswhogiveshealtheducation	homewatersupply	mainsourcewater	distancewatersource	howoftenwashbody	howoftenwashclose	usesoapforwashing	ifyeshowoften	changecleanclothes	washyourhair	cutnailstrimmed	ifyeshowoftencut	fingernails	shareclothe	familyhavingskinrash2weeks	scabies	ethiology	ifyes	sign	body	partofbodyaffected	transmission	ifusayyes	suffer	ifyouyes	clothes	harmful	ways	ifyousayyes	matress
1	5	1	2	41	1	1	55	1	1	3000	6	1	3	2	1	5	1	1	#NULL!	#NULL!	2	3	1	2	1	2	1	1	1	1	2	1	2	2	1	0	#NULL!	0	1	1	1	2	1	1	1	1	1	1	1
2	13	1	1	35	1	1	50	1	1	5000	8	2	4	2	1	3	2	1	2	#NULL!	2	3	1	2	3	2	2	2	1	1	1	1	2	2	1	0	#NULL!	0	1	1	1	2	1	1	0	1	1	1	1
3	8	2	1	42	1	1	54	1	1	5000	8	2	4	2	1	3	2	1	2	#NULL!	2	3	1	2	3	2	2	2	1	1	1	1	1	2	0	1	1	0	0	#NULL!	1	1	1	1	1	1	1	1	1
4	5	2	2	36	1	1	45	1	1	4000	5	2	2	2	1	2	2	1	#NULL!	#NULL!	2	3	1	2	2	2	1	1	1	1	1	1	2	2	1	1	1	0	0	#NULL!	1	1	1	1	1	1	1	1	1
5	14	1	1	40	1	1	62	1	1	4000	9	3	3	2	1	3	2	1	2	1	2	3	1	3	1	2	1	1	1	1	1	1	2	2	0	0	#NULL!	1	0	#NULL!	1	2	1	1	1	1	1	1	1
6	11	1	1	35	1	1	45	1	1	3000	8	2	4	2	1	4	2	1	2	0	2	3	1	2	2	2	1	2	3	2	1	1	1	2	0	0	2	0	1	1	1	2	1	2	1	1	1	1	1
7	8	1	2	40	1	1	55	1	1	3000	6	1	3	2	1	2	1	1	#NULL!	#NULL!	1	3	1	2	2	2	2	2	2	1	1	1	2	2	1	1	1	1	1	1	1	1	1	1	1	1	1	1	1
8	7	1	2	28	1	1	35	1	1	2000	6	2	3	2	1	2	2	1	#NULL!	#NULL!	2	3	1	2	3	2	2	1	1	1	1	1	1	2	0	1	2	0	0	#NULL!	1	2	0	#NULL!	0	1	1	1	1
9	10	2	2	38	1	1	50	1	1	2000	4	2	2	2	1	1	2	1	#NULL!	#NULL!	2	3	1	2	1	2	2	2	1	1	2	1	2	1	1	1	1	1	1	1	1	2	0	#NULL!	1	1	1	1	1
10	8	2	2	35	1	1	47	1	1	2500	6	2	3	2	1	2	2	1	#NULL!	#NULL!	2	3	1	2	2	2	2	2	1	1	1	1	1	2	1	1	3	0	0	#NULL!	1	2	1	2	1	1	0	#NULL!	1
11	8	1	2	23	1	1	30	1	1	3000	5	2	2	2	1	1	2	1	#NULL!	#NULL!	2	3	1	3	3	2	2	1	1	1	1	1	2	2	1	1	#NULL!	0	0	#NULL!	1	1	1	1	1	1	1	1	1
12	7	2	2	19	1	1	28	1	1	3000	4	1	4	2	1	4	1	1	#NULL!	#NULL!	2	3	1	1	1	1	1	1	1	1	1	1	1	2	1	1	#NULL!	1	0	#NULL!	1	3	1	1	1	1	1	1	1
13	6	1	2	32	1	1	40	1	1	2000	4	1	4	2	1	4	2	1	#NULL!	#NULL!	2	3	1	2	2	2	1	1	2	2	1	1	2	2	1	1	#NULL!	0	1	1	1	2	1	1	1	1	1	2	1
14	10	2	2	30	1	1	45	1	1	3500	8	2	4	2	1	4	2	1	#NULL!	#NULL!	2	3	1	1	3	1	1	1	1	1	1	1	2	2	1	1	#NULL!	1	0	#NULL!	1	1	0	#NULL!	0	1	1	1	1
15	9	1	2	30	1	1	40	1	1	3000	7	2	4	2	1	3	2	1	#NULL!	#NULL!	1	3	1	2	1	1	1	1	1	1	1	1	1	2	1	1	#NULL!	0	0	#NULL!	1	1	1	1	1	1	0	#NULL!	0
16	13	1	1	28	1	1	40	1	1	3000	6	2	3	2	1	2	2	1	2	#NULL!	2	3	1	3	1	1	1	1	3	1	1	1	1	2	1	1	2	0	1	1	1	3	1	1	1	1	1	1	1
17	8	1	2	25	1	1	35	1	1	3500	7	2	3	2	1	2	1	1	#NULL!	#NULL!	2	3	1	2	3	2	1	1	1	1	1	1	2	2	1	1	#NULL!	0	0	#NULL!	1	1	1	1	1	1	1	1	1
18	11	2	1	30	2	1	40	1	1	3000	7	2	3	2	1	2	2	1	2	#NULL!	2	3	1	1	1	1	1	1	3	1	1	1	1	2	1	1	#NULL!	0	1	1	1	2	1	1	1	1	1	1	1
19	5	1	2	32	1	1	45	1	1	3500	7	2	3	2	1	2	2	1	#NULL!	#NULL!	2	3	1	3	1	1	1	2	1	2	1	1	2	2	1	1	#NULL!	1	1	1	1	3	1	1	1	1	1	1	1
20	9	2	2	25	1	1	35	1	1	2500	4	2	3	2	1	2	2	1	2	#NULL!	1	3	1	2	3	1	1	1	1	1	1	1	1	2	1	1	3	0	1	1	1	2	1	2	1	1	1	2	1
21	10	2	2	26	1	1	47	1	1	4000	8	3	4	2	1	3	2	1	#NULL!	#NULL!	2	3	2	2	1	1	1	1	1	1	1	1	2	2	1	1	#NULL!	1	1	2	1	2	1	1	1	1	1	2	1
22	6	1	2	20	1	1	32	1	1	2000	4	2	2	1	1	1	1	1	#NULL!	#NULL!	2	3	2	2	1	2	2	2	3	1	1	1	1	1	1	1	#NULL!	1	0	#NULL!	1	2	1	1	1	1	1	1	1
23	7	1	2	35	1	1	52	1	1	3500	8	2	3	2	1	2	2	1	#NULL!	#NULL!	2	3	1	1	3	1	1	1	2	1	1	1	2	2	1	1	#NULL!	1	0	#NULL!	1	1	1	1	1	1	1	2	1
24	7	1	2	25	1	1	34	1	1	2500	4	3	4	2	1	3	2	1	#NULL!	#NULL!	2	3	2	2	2	2	2	2	1	1	1	1	2	2	1	1	#NULL!	1	1	1	1	3	1	1	1	1	1	1	1
25	5	2	2	30	1	1	40	1	1	3000	5	2	2	2	1	6	2	1	#NULL!	#NULL!	2	3	2	1	1	1	1	1	1	1	1	1	2	2	1	1	3	1	0	#NULL!	1	2	1	1	1	1	1	1	1
26	6	1	2	30	1	1	40	1	1	4000	7	2	4	2	1	3	2	1	#NULL!	#NULL!	2	3	1	2	3	1	1	1	1	2	1	1	2	1	1	1	#NULL!	0	1	1	1	3	1	1	1	1	1	1	1
27	8	1	1	26	1	1	35	1	1	3000	5	3	3	1	1	2	1	1	2	#NULL!	1	3	1	2	2	1	2	1	3	2	1	1	1	1	1	1	#NULL!	0	0	#NULL!	1	2	1	2	1	1	1	1	1
28	8	2	2	24	1	1	30	1	1	3000	6	2	3	2	1	2	2	1	2	#NULL!	2	3	1	2	1	1	1	1	3	1	1	1	1	2	1	1	#NULL!	1	0	#NULL!	1	2	0	#NULL!	1	1	0	#NULL!	1
29	6	2	2	25	1	1	42	2	2	4000	6	2	3	2	1	2	2	1	2	#NULL!	2	3	2	2	3	2	2	2	1	1	1	1	1	2	1	0	#NULL!	1	0	#NULL!	1	3	1	1	1	1	1	1	1
30	9	2	2	28	1	1	38	2	2	5000	8	2	4	2	1	3	2	1	#NULL!	#NULL!	2	3	1	1	1	1	2	2	1	1	1	1	1	2	1	0	#NULL!	1	0	#NULL!	1	1	1	1	1	1	1	1	1
31	10	1	1	40	2	2	30	2	2	5000	5	1	2	2	1	2	2	1	2	#NULL!	2	3	1	2	1	2	2	1	1	1	1	1	1	2	1	1	#NULL!	1	1	1	1	2	1	1	1	1	1	1	1
32	10	1	1	40	1	2	45	2	2	5000	6	2	2	2	1	5	1	1	#NULL!	#NULL!	2	3	1	2	3	1	2	1	1	2	1	1	1	2	1	1	#NULL!	1	0	#NULL!	1	3	1	1	0	1	1	1	1
33	7	2	2	35	1	1	40	1	2	4000	5	2	2	2	1	2	2	1	#NULL!	#NULL!	2	3	1	2	1	2	2	2	2	1	1	1	1	2	1	1	#NULL!	1	1	3	1	1	1	1	1	1	0	#NULL!	1
34	6	2	1	30	1	1	40	1	2	3500	5	2	2	2	1	2	2	1	#NULL!	#NULL!	2	3	1	2	1	1	2	1	1	1	1	1	1	2	1	1	#NULL!	1	0	#NULL!	1	2	0	#NULL!	1	1	1	1	1
35	9	2	2	33	1	1	45	1	2	4000	7	2	2	2	1	2	2	1	#NULL!	#NULL!	1	3	1	3	3	1	2	1	1	1	1	1	1	2	1	1	#NULL!	1	1	1	1	1	0	#NULL!	1	1	1	1	1
36	10	2	2	40	1	1	50	1	2	5000	6	3	2	2	1	2	2	1	#NULL!	#NULL!	2	3	1	2	1	2	2	1	1	1	1	1	1	2	1	1	#NULL!	0	0	#NULL!	1	3	0	#NULL!	1	1	1	1	1
37	12	2	2	32	1	1	44	1	2	4000	8	2	4	2	1	3	1	1	#NULL!	#NULL!	2	3	1	2	1	2	2	2	1	1	1	1	1	2	1	1	#NULL!	0	0	#NULL!	1	3	0	#NULL!	1	1	0	#NULL!	1
38	11	2	2	34	1	1	40	1	2	3500	7	2	2	2	1	2	2	1	#NULL!	#NULL!	2	3	1	2	3	1	2	1	3	2	1	1	1	2	1	1	#NULL!	0	1	3	1	2	0	#NULL!	0	1	0	#NULL!	1
39	8	2	2	36	1	1	50	1	2	4500	7	2	2	2	1	2	2	1	#NULL!	#NULL!	2	3	1	3	1	2	2	1	1	1	1	1	1	2	1	1	#NULL!	1	0	#NULL!	1	1	0	#NULL!	1	1	1	1	1
40	7	2	2	20	1	1	30	1	2	2500	4	2	2	2	1	2	2	1	#NULL!	#NULL!	2	3	1	2	1	2	2	2	1	1	1	1	1	2	1	1	#NULL!	1	1	2	1	3	1	1	1	1	1	1	1
41	9	1	1	25	1	1	35	1	2	3300	5	1	2	2	1	4	2	1	#NULL!	#NULL!	1	3	1	2	3	2	2	1	1	1	1	1	1	2	1	1	1	1	0	#NULL!	1	2	1	1	1	1	1	1	1
42	5	1	2	32	1	1	35	1	2	4000	6	2	2	2	1	2	1	1	#NULL!	#NULL!	2	3	1	3	1	1	2	1	2	1	1	1	2	2	1	1	1	1	1	2	1	3	1	1	1	1	1	1	1
43	13	2	1	42	1	1	45	2	2	4500	8	2	4	2	1	2	2	1	#NULL!	#NULL!	2	3	1	2	1	1	2	1	1	1	1	1	2	2	1	1	2	1	0	#NULL!	1	1	0	#NULL!	1	1	1	1	1
44	9	2	1	34	1	1	35	1	1	3500	4	2	2	2	1	2	2	1	#NULL!	#NULL!	2	3	1	2	3	2	2	2	1	2	1	1	2	2	1	1	#NULL!	1	1	3	1	1	1	1	1	1	0	#NULL!	1
45	7	1	2	35	1	1	41	1	2	4000	5	2	2	2	1	2	2	1	#NULL!	#NULL!	2	3	1	2	1	1	2	1	1	1	1	1	1	2	1	1	#NULL!	1	0	#NULL!	1	2	1	1	1	1	1	1	1
46	6	1	2	23	1	1	27	1	1	4000	4	3	2	2	1	2	2	1	#NULL!	#NULL!	2	3	1	2	1	2	2	1	3	1	1	1	1	2	1	1	#NULL!	1	1	3	1	1	1	1	1	1	1	1	1
47	9	2	1	36	1	1	42	1	1	3000	8	2	4	2	1	3	1	1	#NULL!	#NULL!	2	3	1	2	1	1	2	1	1	1	1	1	1	2	1	1	#NULL!	0	0	#NULL!	1	2	1	1	1	1	1	1	1
48	10	2	2	35	1	1	43	1	2	4500	5	2	2	2	1	2	2	1	#NULL!	#NULL!	1	3	1	2	1	2	2	2	1	2	1	1	1	2	1	1	1	0	0	#NULL!	1	2	1	1	1	1	0	1	1
49	11	1	2	25	1	1	30	1	2	2500	4	2	2	2	1	2	2	1	#NULL!	#NULL!	2	3	1	2	1	1	2	1	2	1	1	1	1	2	1	1	#NULL!	1	0	#NULL!	1	2	1	1	1	1	0	#NULL!	1
7	10	2	1	30	1	1	35	1	2	3500	6	2	2	2	1	2	2	1	#NULL!	#NULL!	2	3	1	2	1	2	2	1	1	1	1	1	1	2	1	1	2	1	1	1	1	2	0	#NULL!	1	1	0	#NULL!	1
51	5	2	2	32	1	1	35	1	2	3500	4	1	2	2	1	2	2	1	#NULL!	#NULL!	2	3	1	2	1	2	2	2	1	1	1	1	1	2	1	1	1	1	1	3	1	1	0	#NULL!	1	1	1	1	1
52	6	1	2	25	2	1	35	1	1	3000	6	2	3	2	1	4	2	1	#NULL!	#NULL!	2	3	1	2	1	2	2	2	1	1	1	1	1	1	1	1	#NULL!	1	1	1	1	2	0	#NULL!	1	1	1	1	1
53	14	2	1	40	2	1	55	1	2	4000	5	2	2	2	1	2	2	1	2	#NULL!	2	3	1	2	3	2	2	2	1	1	1	1	2	2	1	1	2	0	0	#NULL!	1	1	1	2	1	1	1	1	1
54	7	1	2	24	1	1	35	2	2	3000	4	1	4	2	1	4	2	1	#NULL!	#NULL!	1	3	1	2	1	2	2	1	3	1	2	2	2	2	1	1	3	1	0	#NULL!	1	3	1	1	1	1	1	1	1
55	6	2	2	18	1	1	30	2	2	3000	3	1	3	2	1	2	2	1	#NULL!	#NULL!	2	3	1	3	1	1	1	2	1	2	1	1	1	1	1	1	1	1	0	#NULL!	1	2	1	2	1	1	0	#NULL!	1
56	13	1	1	35	2	1	47	2	2	4000	6	2	3	2	1	2	2	1	#NULL!	#NULL!	2	3	1	2	3	1	2	2	1	1	1	1	1	1	1	1	1	1	1	3	1	2	1	2	0	1	0	#NULL!	1
57	6	1	2	25	2	1	36	2	2	3000	5	2	2	1	1	2	2	1	#NULL!	#NULL!	2	3	1	2	1	1	2	2	1	1	2	1	2	1	1	1	2	1	1	#NULL!	1	2	0	#NULL!	1	1	0	#NULL!	1
58	5	2	2	29	1	1	40	2	2	4000	7	3	2	2	1	3	2	1	#NULL!	#NULL!	2	3	1	2	1	1	1	1	2	1	2	1	2	2	1	1	1	1	1	1	1	1	1	1	1	1	0	#NULL!	1
59	12	2	1	32	2	1	40	3	3	4000	6	2	3	2	1	5	2	1	2	#NULL!	2	3	1	3	1	2	1	2	1	1	1	1	2	2	1	1	#NULL!	1	1	3	1	2	1	3	1	1	1	2	1
60	9	2	1	30	1	1	45	2	2	5000	8	2	3	2	1	3	2	1	2	#NULL!	1	3	1	1	3	1	1	1	1	2	1	1	2	2	1	1	#NULL!	1	1	2	1	2	1	2	0	1	1	3	1
61	5	1	2	24	1	1	38	3	3	4000	4	1	4	2	1	4	2	1	#NULL!	#NULL!	2	3	1	1	1	1	1	1	3	2	1	1	2	2	1	1	#NULL!	1	0	#NULL!	1	3	1	2	1	1	1	2	1
62	8	1	1	25	1	1	35	1	2	3000	5	2	2	2	1	2	2	1	2	#NULL!	2	3	1	2	1	1	1	1	1	2	1	1	2	2	1	1	#NULL!	0	0	#NULL!	1	3	1	1	1	1	0	#NULL!	1
63	11	2	1	30	2	1	40	3	2	4000	6	1	3	2	1	2	2	1	2	#NULL!	2	2	1	3	1	2	1	1	1	1	1	1	2	2	1	1	1	0	0	#NULL!	1	1	1	1	1	1	1	1	1
64	6	2	2	30	1	1	39	2	2	5000	7	2	3	2	1	4	2	1	#NULL!	#NULL!	2	3	1	1	1	1	1	2	2	1	1	1	1	1	1	1	1	1	0	#NULL!	1	1	1	1	1	1	1	1	1
65	7	1	1	35	1	1	40	2	2	4000	5	2	2	2	1	2	2	1	2	#NULL!	1	3	1	1	1	2	1	1	3	1	1	1	2	2	1	1	#NULL!	1	0	#NULL!	1	2	0	#NULL!	1	1	1	2	1
66	6	1	1	28	2	1	42	2	2	3000	6	2	2	2	1	2	2	1	#NULL!	#NULL!	2	3	1	2	1	2	1	1	1	1	1	1	2	2	1	1	1	1	0	#NULL!	1	1	1	1	1	1	1	1	1
67	10	2	2	30	2	1	50	2	1	3000	5	2	2	2	1	2	2	1	2	#NULL!	2	3	1	3	1	2	1	1	1	1	1	1	2	2	1	1	1	1	0	#NULL!	1	2	0	1	1	1	1	1	1
68	5	2	2	25	2	1	35	2	1	3000	4	3	2	2	1	2	2	1	#NULL!	#NULL!	2	3	1	2	1	2	1	2	1	1	1	1	2	2	1	1	1	1	0	#NULL!	1	1	1	1	1	1	1	1	1
69	13	1	1	30	2	1	45	2	1	3000	6	2	3	2	1	2	2	1	2	#NULL!	2	3	1	1	1	2	1	1	2	1	1	1	2	1	1	1	#NULL!	1	1	1	0	#NULL!	0	#NULL!	1	1	1	2	1
70	10	2	2	30	2	1	48	2	1	5000	8	2	4	2	1	3	1	1	#NULL!	#NULL!	2	3	1	2	1	2	1	1	1	2	1	1	2	2	1	1	#NULL!	1	0	#NULL!	1	3	1	3	1	1	1	3	1
71	6	1	2	36	1	1	50	1	1	5000	6	2	3	2	1	2	2	1	#NULL!	#NULL!	1	3	1	2	3	2	2	2	1	2	1	1	2	2	1	1	#NULL!	1	1	2	0	#NULL!	1	2	1	1	1	2	1
72	8	1	1	30	1	1	40	2	1	4000	6	2	3	1	1	3	2	1	2	#NULL!	2	3	1	3	1	2	1	2	3	2	1	1	1	1	1	1	#NULL!	1	0	#NULL!	1	2	1	2	1	1	1	2	1
73	9	1	1	28	2	1	35	2	1	4000	5	1	2	1	1	2	2	1	2	#NULL!	2	3	1	3	1	2	2	2	3	1	1	1	1	1	1	1	3	1	1	3	0	#NULL!	1	2	1	1	1	3	1
74	6	2	2	20	2	2	30	2	1	3000	5	2	2	2	1	2	2	1	#NULL!	#NULL!	2	3	1	2	3	2	1	1	1	1	1	1	2	2	1	1	3	0	0	#NULL!	1	3	1	1	1	1	1	1	1
75	8	2	2	28	2	1	35	2	1	4000	6	2	3	2	1	2	2	1	#NULL!	#NULL!	1	3	1	1	1	2	1	1	1	1	1	1	2	2	1	1	#NULL!	0	0	#NULL!	0	#NULL!	1	2	1	1	1	1	1
76	9	2	2	30	2	1	45	2	1	3000	7	2	3	2	1	2	2	1	2	#NULL!	2	3	1	2	3	2	1	2	2	1	1	1	2	2	1	1	3	0	0	#NULL!	1	2	1	2	1	1	1	3	1
77	10	1	1	28	1	1	40	2	1	4000	5	3	2	2	1	2	2	1	2	2	2	3	1	1	3	2	1	1	1	1	1	1	2	2	1	1	1	1	0	#NULL!	0	#NULL!	1	1	1	1	1	1	1
78	5	2	2	30	1	1	47	2	1	5000	8	2	4	2	1	4	2	1	#NULL!	#NULL!	2	3	1	2	3	2	1	1	1	1	1	1	2	2	1	1	3	1	0	#NULL!	1	2	0	#NULL!	0	1	1	1	1
79	8	2	2	25	1	1	40	2	1	4000	5	2	2	2	1	1	2	1	#NULL!	#NULL!	2	3	1	3	3	2	1	1	3	1	1	1	1	2	1	1	2	1	1	3	0	#NULL!	0	#NULL!	1	1	1	2	1
80	9	1	2	23	1	1	35	2	1	3000	5	2	2	2	1	2	2	1	#NULL!	#NULL!	2	3	1	1	3	1	1	1	1	1	1	1	2	2	1	1	#NULL!	1	1	3	1	3	1	3	1	1	1	3	1
81	5	2	2	22	1	1	30	1	2	3000	4	1	4	2	1	3	2	1	#NULL!	#NULL!	2	3	1	2	2	1	2	2	1	1	1	1	1	1	1	1	1	1	1	2	0	#NULL!	1	2	1	1	1	2	1
82	9	1	1	35	1	1	45	2	1	5000	8	2	4	2	1	3	2	1	2	#NULL!	2	3	1	2	2	1	2	1	2	2	2	2	2	2	1	1	1	1	1	3	1	2	1	3	1	1	1	3	1
83	12	2	1	30	1	1	48	2	2	4000	5	2	2	2	1	2	2	1	2	#NULL!	2	3	1	2	2	1	1	2	1	2	1	1	2	1	1	1	2	1	1	3	0	#NULL!	1	1	1	1	1	1	1
84	6	2	2	30	1	1	45	2	2	4000	7	2	3	2	1	3	1	1	#NULL!	#NULL!	2	3	1	1	1	1	1	1	1	1	1	1	2	2	1	1	#NULL!	1	1	2	1	3	1	2	1	1	1	2	1
85	10	2	1	37	1	1	50	2	1	4000	6	3	3	2	1	5	2	1	2	#NULL!	1	3	1	2	1	2	2	2	3	1	1	1	2	1	1	1	#NULL!	1	1	2	0	#NULL!	1	3	1	1	1	2	1
86	6	1	2	35	1	1	48	2	2	5000	8	2	4	2	1	3	2	1	#NULL!	#NULL!	2	3	1	1	1	1	1	1	1	1	1	1	2	2	1	1	#NULL!	1	0	#NULL!	1	2	0	#NULL!	1	1	1	2	1
87	13	1	1	32	2	1	40	2	2	4000	4	2	2	2	1	1	2	1	2	#NULL!	2	3	1	2	1	1	1	1	1	1	1	1	1	2	1	1	1	1	0	#NULL!	0	#NULL!	0	#NULL!	1	1	0	#NULL!	1
88	7	2	2	28	1	1	38	2	2	3500	6	2	3	2	1	2	2	1	#NULL!	#NULL!	2	3	1	3	1	1	1	1	2	1	1	1	2	2	1	1	3	1	0	1	0	#NULL!	1	1	1	1	1	1	1
89	8	1	1	30	1	1	45	2	2	4000	5	1	2	2	1	2	2	1	2	#NULL!	1	3	1	2	1	1	2	1	3	1	1	1	2	2	1	1	#NULL!	1	1	2	1	2	1	1	1	1	0	#NULL!	1
90	5	2	2	28	1	1	40	2	2	4000	5	2	2	2	1	2	2	1	#NULL!	#NULL!	1	3	1	2	1	1	1	1	1	1	1	1	2	2	1	1	2	0	0	#NULL!	0	#NULL!	1	2	1	1	1	2	1
91	10	2	1	40	1	1	55	2	2	4000	8	2	4	2	1	4	2	2	2	#NULL!	1	3	2	2	1	1	2	1	1	1	1	1	1	1	1	1	#NULL!	0	0	#NULL!	1	1	1	1	1	1	1	1	1
92	5	2	2	24	1	1	35	2	2	3000	5	2	2	2	1	1	2	1	#NULL!	#NULL!	1	3	1	3	1	2	1	1	3	1	1	1	1	1	1	1	2	0	0	#NULL!	1	1	1	1	1	1	1	1	1
93	7	1	1	27	1	2	38	2	2	3500	5	2	2	2	1	2	2	1	2	#NULL!	1	3	1	2	1	2	1	2	1	1	1	1	2	2	1	1	#NULL!	1	0	#NULL!	0	#NULL!	1	1	1	0	1	2	1
94	6	1	2	24	1	1	35	1	2	3000	5	3	2	2	1	2	2	1	#NULL!	#NULL!	1	3	1	1	1	2	1	1	1	1	1	1	2	2	1	1	3	1	0	#NULL!	1	3	1	3	1	1	1	3	1
95	9	1	1	26	1	1	40	1	1	4000	4	1	4	2	1	4	2	1	2	#NULL!	2	3	1	3	1	1	1	1	1	1	1	1	1	1	1	1	#NULL!	1	1	1	1	2	1	2	1	1	1	3	1
96	8	2	1	28	1	2	35	3	3	3000	3	2	2	2	1	1	2	1	2	#NULL!	2	3	1	2	1	1	1	1	1	2	1	1	1	1	1	1	1	1	0	#NULL!	1	2	0	#NULL!	1	1	1	3	1
97	5	2	2	30	1	1	40	2	2	4000	5	1	2	2	1	2	2	1	#NULL!	#NULL!	2	3	1	2	1	1	1	2	2	2	1	1	1	2	1	1	#NULL!	1	1	1	1	2	0	#NULL!	1	1	1	3	1
98	6	1	2	18	1	1	28	3	3	4000	4	2	2	2	1	1	2	1	#NULL!	#NULL!	2	3	1	2	1	1	1	1	1	1	1	1	2	2	1	1	#NULL!	1	0	#NULL!	1	2	1	3	1	1	1	3	1
99	10	2	1	26	2	2	40	2	2	4000	5	2	2	2	1	1	1	1	2	#NULL!	2	3	1	3	1	2	1	1	1	1	1	1	2	2	1	1	#NULL!	0	0	#NULL!	1	2	1	2	1	1	1	2	1
100	6	2	2	30	2	2	59	2	2	5000	7	2	2	2	1	4	2	1	#NULL!	#NULL!	2	3	1	1	1	1	1	1	1	1	1	1	2	2	1	1	1	0	0	#NULL!	1	2	1	2	1	1	1	2	1
101	12	1	2	38	1	1	50	2	1	5000	6	3	3	2	1	2	1	1	2	#NULL!	2	3	1	2	1	1	2	2	3	1	1	2	1	2	1	0	#NULL!	0	1	3	1	2	1	2	1	1	1	2	1
102	5	1	2	29	1	1	35	2	1	4000	4	2	2	2	1	1	2	1	#NULL!	#NULL!	1	3	1	1	1	1	1	1	1	1	1	1	2	2	1	1	#NULL!	1	0	#NULL!	1	2	1	1	1	1	1	1	1
103	7	2	1	26	1	2	42	2	2	4000	6	2	3	2	1	1	2	1	2	#NULL!	1	3	1	2	1	1	1	2	1	1	1	1	2	2	1	0	#NULL!	1	1	3	1	2	1	2	1	1	1	1	1
104	6	1	2	25	1	1	38	2	2	3500	5	1	2	2	1	2	2	1	#NULL!	#NULL!	2	3	1	1	1	1	1	1	1	1	1	1	2	2	1	1	1	1	0	#NULL!	1	1	0	#NULL!	1	1	1	2	1
105	9	2	1	28	1	2	40	2	2	4000	6	2	3	2	1	2	2	1	2	#NULL!	2	3	1	3	1	2	1	2	1	1	1	1	2	2	1	1	2	1	1	2	1	3	1	1	1	1	1	1	1
106	5	2	2	24	1	1	35	2	2	3500	4	2	2	2	1	5	2	1	#NULL!	#NULL!	2	3	1	1	1	2	1	1	1	1	1	1	2	1	1	0	#NULL!	1	0	#NULL!	1	1	0	#NULL!	1	1	1	1	1
107	9	1	1	30	1	1	45	2	2	4000	5	2	2	2	1	1	1	1	2	#NULL!	2	3	1	3	1	2	2	2	3	2	1	1	2	2	1	1	2	1	1	3	1	3	1	3	1	1	1	1	1
108	5	2	1	25	1	1	35	2	2	3000	4	3	2	2	1	1	2	1	#NULL!	#NULL!	2	3	1	1	1	1	1	1	1	2	1	1	2	2	1	0	#NULL!	1	0	#NULL!	1	1	0	#NULL!	1	1	1	2	1
109	14	1	1	45	1	1	70	4	1	5000	6	2	3	2	1	1	1	1	2	#NULL!	2	3	1	2	1	1	2	2	1	1	1	1	1	1	1	0	#NULL!	0	1	1	1	3	1	1	1	1	1	3	1
110	9	2	1	26	1	1	45	4	2	4000	5	2	2	2	1	2	2	1	2	#NULL!	2	3	1	2	1	1	1	1	1	1	1	1	2	2	1	0	#NULL!	1	1	3	1	2	0	#NULL!	1	1	1	3	1
111	6	2	2	35	1	1	55	4	2	5000	6	2	2	2	1	3	1	1	2	#NULL!	2	3	1	3	1	1	2	2	1	1	1	1	1	2	1	1	3	1	0	#NULL!	1	1	1	1	1	1	1	2	1
112	5	1	2	29	1	1	40	4	2	3500	5	2	2	2	1	1	1	1	#NULL!	#NULL!	2	3	1	2	1	2	2	1	1	1	1	1	2	2	1	1	3	0	0	#NULL!	1	1	0	#NULL!	1	1	1	2	1
113	8	2	1	34	1	1	45	2	2	4000	8	3	2	2	1	3	1	1	2	#NULL!	2	3	1	1	1	1	1	1	3	2	1	1	2	2	1	1	2	0	0	#NULL!	1	3	1	2	1	1	1	2	1
114	5	2	2	20	1	1	30	1	2	3000	4	2	2	2	1	1	2	1	2	#NULL!	2	3	1	1	1	1	1	2	1	1	1	1	2	2	1	0	#NULL!	0	0	#NULL!	0	#NULL!	0	#NULL!	1	1	1	1	1
115	7	2	1	25	1	1	45	4	2	4000	5	2	2	2	1	2	2	1	2	#NULL!	2	3	1	3	1	1	1	1	1	1	1	1	2	2	1	1	#NULL!	1	0	#NULL!	1	2	1	1	1	1	1	1	1
116	5	1	2	20	1	1	30	4	2	3000	5	2	2	2	1	2	2	1	#NULL!	#NULL!	2	3	1	2	1	1	1	1	1	1	1	1	2	2	1	1	2	1	1	2	0	#NULL!	1	3	1	1	1	2	1
117	12	1	1	25	1	1	45	4	2	3000	5	2	2	2	1	1	1	1	2	#NULL!	2	3	1	1	1	1	1	2	1	2	1	1	1	2	1	1	#NULL!	0	0	#NULL!	1	3	1	#NULL!	1	1	1	2	1
118	6	2	2	32	1	1	40	4	2	4000	6	2	3	2	1	3	1	1	#NULL!	#NULL!	2	3	#NULL!	1	1	1	1	1	1	1	1	1	2	2	1	0	#NULL!	1	1	2	0	#NULL!	1	2	1	1	1	2	1
119	13	1	2	40	2	1	55	4	2	4000	5	2	2	2	1	2	2	1	2	#NULL!	2	3	1	3	1	1	1	1	2	1	1	1	2	2	1	1	#NULL!	1	0	#NULL!	1	1	1	1	1	1	1	1	1
120	5	2	2	22	1	2	31	3	3	3000	5	2	2	2	1	2	1	1	#NULL!	#NULL!	2	3	1	2	1	1	2	2	1	1	1	1	2	2	1	1	2	1	1	3	0	2	1	3	1	1	1	2	1
121	7	2	1	29	1	1	45	2	2	5000	5	2	2	2	1	2	1	1	2	#NULL!	2	3	1	2	1	2	2	2	1	2	1	1	2	2	1	1	1	1	0	#NULL!	1	3	0	#NULL!	1	1	0	#NULL!	1
122	5	2	2	36	1	1	52	4	2	4000	6	2	3	2	1	2	2	1	#NULL!	#NULL!	2	3	1	1	1	2	1	1	1	1	1	1	2	2	1	1	2	0	0	#NULL!	0	2	1	1	1	1	0	#NULL!	1
123	8	1	1	25	2	1	42	4	2	3000	4	2	2	2	1	6	2	1	2	#NULL!	2	3	1	2	1	2	1	1	3	1	1	1	2	2	1	1	2	0	1	2	0	#NULL!	1	1	1	1	1	2	1
124	6	2	2	32	1	1	46	4	1	4000	6	2	3	2	1	3	1	1	#NULL!	#NULL!	2	3	1	1	3	1	1	1	1	1	1	1	2	2	1	0	#NULL!	0	0	#NULL!	1	3	0	#NULL!	2	1	1	2	1
125	5	1	2	22	2	1	35	2	2	3000	3	1	3	2	1	2	1	1	#NULL!	#NULL!	2	3	1	1	1	1	1	1	1	2	1	1	2	1	1	1	3	0	1	3	1	3	1	2	1	1	1	2	1
126	5	1	2	24	1	2	32	4	2	3000	5	2	2	2	1	1	2	1	#NULL!	#NULL!	2	3	1	3	1	1	1	2	1	1	1	1	2	2	1	0	#NULL!	0	1	3	0	#NULL!	1	1	1	1	1	1	1
127	9	2	1	34	2	2	47	4	2	5000	7	2	3	2	1	2	1	1	2	#NULL!	2	3	1	2	1	1	1	1	2	1	1	1	1	2	1	1	3	0	0	#NULL!	1	2	0	#NULL!	1	1	0	#NULL!	1
128	11	2	1	26	1	1	34	2	2	3000	4	2	2	2	1	1	2	1	2	#NULL!	2	3	1	1	1	2	1	1	1	1	1	1	2	2	1	0	#NULL!	0	0	#NULL!	0	#NULL!	1	1	1	1	0	#NULL!	1
129	7	1	2	30	1	1	45	4	2	4000	6	2	3	2	1	2	2	1	#NULL!	#NULL!	2	3	1	3	2	1	1	2	1	2	1	1	2	2	1	0	#NULL!	0	1	2	1	3	0	#NULL!	1	1	1	3	1
130	6	1	2	23	1	1	32	1	2	3000	4	2	2	2	1	1	1	1	#NULL!	#NULL!	1	3	1	2	1	2	2	2	2	1	1	1	2	2	1	0	#NULL!	0	0	#NULL!	0	2	1	2	1	1	1	2	1
131	5	2	2	31	1	1	42	4	2	4000	6	2	3	2	1	2	2	1	#NULL!	#NULL!	2	3	1	1	3	1	1	2	2	1	1	1	2	2	1	1	3	0	1	2	1	2	0	#NULL!	0	1	1	2	1
132	9	1	1	28	1	2	40	2	2	4000	5	2	2	1	1	1	1	1	2	#NULL!	2	3	1	2	1	1	2	2	1	1	1	1	2	1	1	1	3	0	0	#NULL!	0	#NULL!	1	1	1	1	0	#NULL!	1
133	9	1	1	34	1	1	48	4	2	5000	6	2	3	2	1	2	2	1	2	#NULL!	2	3	1	3	1	1	1	1	1	1	1	1	2	2	1	1	3	0	1	3	1	3	0	#NULL!	1	1	0	#NULL!	1
134	7	2	1	42	1	2	55	4	2	5000	7	2	3	2	1	3	1	1	2	#NULL!	2	3	1	2	1	1	1	2	1	2	1	1	2	2	1	0	#NULL!	0	0	#NULL!	0	#NULL!	1	1	1	1	1	3	1
135	5	1	2	19	1	2	28	2	2	3000	4	2	2	2	1	1	2	1	#NULL!	#NULL!	2	3	1	1	1	1	1	1	1	2	1	1	2	2	1	0	#NULL!	0	0	#NULL!	1	2	1	2	1	1	1	1	1
136	6	2	2	26	1	1	35	2	2	3000	5	2	2	2	1	1	2	1	#NULL!	#NULL!	2	3	1	1	1	2	1	1	3	2	1	1	2	2	1	1	3	0	0	#NULL!	0	#NULL!	1	2	1	1	1	2	1
137	8	2	1	30	1	1	45	4	2	3000	5	2	2	2	1	2	2	1	#NULL!	#NULL!	1	3	1	3	1	2	1	1	1	1	1	1	2	2	1	0	#NULL!	0	1	1	1	1	1	1	1	1	1	1	1
138	8	1	1	29	1	1	42	2	2	4000	6	2	3	2	1	3	1	1	2	#NULL!	2	3	1	2	1	2	1	1	1	1	1	1	2	2	1	1	1	0	1	1	1	1	1	1	1	1	1	1	1
139	12	1	1	32	1	1	47	4	2	4000	7	3	3	2	1	3	1	1	2	#NULL!	2	3	1	1	1	1	1	1	2	1	1	1	2	2	1	1	#NULL!	0	1	3	1	3	1	2	1	1	1	2	1
140	9	2	1	25	1	1	35	4	2	3000	5	2	2	2	1	1	2	1	2	#NULL!	2	3	1	3	1	1	1	1	1	1	1	1	2	2	1	1	2	0	1	1	1	3	1	2	1	1	1	3	1
141	5	2	2	21	2	2	30	3	3	5000	4	2	2	2	1	5	2	1	#NULL!	#NULL!	2	3	1	1	1	1	1	1	1	1	1	1	2	2	1	1	3	0	1	1	1	1	0	#NULL!	1	1	1	1	1
142	6	2	2	28	1	1	45	4	2	4000	6	2	3	2	1	2	2	1	#NULL!	#NULL!	2	3	1	2	1	1	1	1	1	1	1	1	2	2	1	1	#NULL!	0	1	3	1	2	1	2	1	1	1	2	1
143	8	1	2	31	1	1	43	4	2	3500	5	2	2	2	1	1	1	1	2	#NULL!	1	3	1	2	1	1	2	2	3	1	1	1	2	1	1	1	#NULL!	1	1	2	1	3	0	#NULL!	1	1	1	3	1
144	9	2	2	36	1	1	59	4	2	4000	7	2	3	2	1	2	2	1	#NULL!	#NULL!	2	3	1	3	1	2	1	1	1	1	1	1	2	2	1	1	1	1	1	2	1	1	1	1	1	1	1	2	1
145	7	2	1	34	1	1	47	4	2	4000	6	2	3	2	1	2	1	1	2	#NULL!	2	3	1	1	3	1	1	2	1	1	1	1	1	2	1	1	#NULL!	1	1	2	1	2	0	#NULL!	0	1	1	3	1
146	8	1	2	37	2	1	53	4	2	5000	8	3	4	2	1	3	1	1	#NULL!	#NULL!	1	3	1	2	1	1	1	1	1	1	1	1	2	2	1	1	#NULL!	0	1	1	1	2	1	2	1	1	1	3	1
147	5	2	2	23	1	2	34	3	3	4000	4	2	2	2	1	1	2	1	#NULL!	#NULL!	2	3	1	1	1	1	1	1	2	2	1	1	2	2	1	1	1	1	0	#NULL!	1	1	0	#NULL!	1	1	1	2	1
148	6	1	2	25	1	1	48	4	4	5000	4	2	2	1	1	1	2	1	#NULL!	#NULL!	2	3	1	3	3	1	1	1	1	2	1	1	2	2	1	1	1	0	0	#NULL!	1	1	1	2	1	1	1	1	1
149	6	2	2	37	1	1	51	4	2	3000	5	2	2	2	1	2	2	1	2	#NULL!	1	3	1	1	1	1	1	1	1	2	1	1	2	2	1	0	#NULL!	0	1	1	1	1	0	#NULL!	1	1	1	1	1
150	9	1	2	38	1	1	55	4	2	4500	6	2	3	1	1	2	1	1	2	#NULL!	2	3	1	2	2	1	2	2	1	2	1	1	1	1	1	1	3	0	0	#NULL!	1	1	1	2	1	1	1	2	1
151	6	2	2	36	1	1	58	4	2	5000	7	2	3	2	1	3	2	1	#NULL!	#NULL!	2	3	1	3	3	1	1	1	3	2	1	1	2	2	1	1	3	0	1	#NULL!	1	2	1	2	1	1	1	2	1
152	7	2	2	34	1	1	42	4	2	3500	5	2	2	2	1	2	2	1	#NULL!	#NULL!	2	3	1	1	1	2	1	1	1	2	1	1	2	2	1	1	1	1	0	#NULL!	1	2	1	3	1	1	1	1	0
153	6	2	2	22	2	2	37	2	2	4000	4	2	2	2	1	5	2	1	#NULL!	#NULL!	2	3	1	1	1	2	1	2	1	1	1	1	2	2	1	0	#NULL!	0	1	3	1	1	1	1	1	1	1	2	1
154	10	1	1	35	1	1	52	4	2	4500	8	2	4	1	1	3	1	1	2	#NULL!	2	3	1	2	3	2	2	2	1	1	1	1	2	1	1	0	#NULL!	1	0	#NULL!	0	#NULL!	1	2	0	1	1	3	1
155	8	1	1	30	1	1	47	4	2	4000	8	2	4	2	1	3	1	1	2	#NULL!	1	3	1	1	1	1	1	1	3	1	1	1	2	2	1	1	3	1	0	#NULL!	1	3	1	3	1	1	1	1	1
156	7	2	1	26	1	2	38	2	2	3500	4	2	2	2	1	1	1	1	2	#NULL!	2	3	1	1	1	1	1	2	1	1	1	1	2	2	1	0	#NULL!	1	1	3	0	#NULL!	1	1	1	1	1	1	1
157	6	2	1	28	1	1	40	2	2	4000	6	2	3	2	1	2	2	1	#NULL!	#NULL!	2	3	1	3	1	1	1	1	1	1	1	1	2	2	1	1	2	0	0	#NULL!	0	#NULL!	1	3	1	1	1	#NULL!	1
158	7	1	1	27	1	1	41	4	2	3000	5	2	2	2	1	2	1	1	2	#NULL!	2	3	1	2	1	2	1	1	1	1	1	1	2	2	1	0	#NULL!	0	1	1	1	1	0	#NULL!	1	1	1	1	1
159	11	1	2	29	1	1	38	3	3	5000	5	2	2	2	1	2	2	1	2	#NULL!	2	3	1	1	2	1	1	2	2	1	1	1	2	2	1	0	#NULL!	0	0	#NULL!	0	#NULL!	1	2	1	1	0	#NULL!	1
160	6	2	2	32	1	1	43	4	2	4500	7	2	3	2	1	3	1	1	#NULL!	#NULL!	1	3	1	3	1	1	11	1	1	1	1	1	2	2	1	1	1	0	1	3	0	#NULL!	0	3	1	1	1	1	1
161	9	1	1	34	1	1	47	4	1	4000	8	2	4	2	1	3	1	1	2	#NULL!	2	3	1	1	1	1	1	1	1	1	1	1	2	2	1	0	#NULL!	0	0	#NULL!	0	#NULL!	1	1	1	1	1	2	1
162	5	2	2	25	1	2	35	4	2	3500	5	2	2	2	1	2	1	1	2	#NULL!	2	3	1	2	1	1	1	2	1	1	1	1	2	2	1	0	#NULL!	0	1	3	1	3	0	#NULL!	1	1	1	2	1
163	6	2	2	26	1	2	39	4	2	4000	5	1	2	2	1	6	2	1	2	#NULL!	2	3	1	3	2	1	1	1	1	1	1	1	2	2	1	1	1	0	0	#NULL!	0	#NULL!	1	3	1	1	1	2	1
164	8	1	1	41	1	1	65	4	2	5000	7	2	3	2	1	3	1	1	2	#NULL!	2	3	1	1	1	1	1	1	3	1	1	1	2	2	1	1	#NULL!	0	1	1	1	2	0	#NULL!	1	1	1	3	1
165	5	2	2	37	1	1	58	4	2	5000	8	2	4	2	1	3	1	1	#NULL!	#NULL!	1	3	1	1	1	1	1	2	1	1	1	1	2	2	1	1	2	0	0	#NULL!	0	1	1	1	1	1	1	1	1
166	8	2	1	24	1	1	39	2	2	4000	5	2	2	2	1	1	2	1	2	#NULL!	2	3	1	2	2	2	1	1	1	1	1	1	1	2	1	1	#NULL!	0	1	3	1	1	1	1	1	1	1	1	1
167	5	1	2	30	1	1	41	2	2	3500	5	2	2	2	1	2	1	1	#NULL!	#NULL!	2	2	1	1	3	2	1	1	1	1	1	1	2	2	1	1	#NULL!	0	0	#NULL!	0	1	1	2	1	1	1	2	1
168	7	2	1	27	1	1	38	2	2	4000	5	2	2	2	1	1	2	1	2	#NULL!	2	2	1	1	1	2	1	2	2	1	1	1	2	2	1	1	#NULL!	0	1	1	0	#NULL!	1	3	1	1	0	#NULL!	1
169	11	2	1	30	1	1	49	4	2	5000	7	2	3	2	1	2	1	1	2	#NULL!	1	2	1	2	1	1	1	1	1	1	1	1	2	2	1	1	2	0	0	#NULL!	1	2	1	1	1	1	1	3	1
170	14	1	1	38	1	1	43	4	2	4500	6	2	3	2	1	2	1	1	2	#NULL!	2	2	1	2	3	2	1	2	1	1	1	1	1	1	1	1	3	0	1	2	0	#NULL!	1	2	0	1	1	2	1
171	6	2	2	24	1	2	35	3	3	4000	4	2	2	2	1	1	2	1	#NULL!	#NULL!	2	3	1	1	1	1	1	2	1	1	1	1	2	2	1	1	#NULL!	0	0	#NULL!	1	1	1	1	1	1	1	1	1
172	5	2	2	29	1	1	41	4	2	3500	5	2	2	2	1	2	1	1	#NULL!	#NULL!	2	3	1	2	1	1	1	1	1	1	1	1	2	2	1	1	1	0	1	1	0	1	1	2	1	1	1	2	1
173	9	1	1	34	2	1	45	4	2	4000	5	1	2	2	1	5	1	1	2	#NULL!	2	3	1	1	3	1	1	1	3	1	1	1	2	2	1	1	#NULL!	0	0	#NULL!	0	#NULL!	1	2	1	1	0	#NULL!	1
174	7	1	1	28	1	2	39	2	2	4500	6	2	3	2	1	3	2	1	2	#NULL!	2	3	1	2	1	1	1	2	1	1	1	1	2	2	1	1	#NULL!	0	1	1	0	1	1	2	1	1	0	3	1
175	12	1	2	31	1	1	45	4	2	5000	5	2	2	2	1	2	1	1	2	#NULL!	1	3	1	1	1	1	1	1	1	1	1	1	2	2	1	1	2	0	1	1	0	#NULL!	1	2	1	1	0	1	1
176	5	2	2	24	1	2	36	2	2	3000	4	2	2	2	1	1	2	1	#NULL!	#NULL!	2	3	1	3	3	2	1	1	1	1	1	1	2	2	1	1	#NULL!	0	0	#NULL!	0	#NULL!	1	3	0	1	1	2	1
177	8	2	1	29	1	2	41	4	2	4000	5	2	2	2	1	2	2	1	2	#NULL!	2	3	1	2	1	1	1	2	1	2	1	1	2	2	1	1	3	1	1	2	1	3	1	2	1	1	1	2	1
178	5	1	2	28	1	1	43	4	2	3000	4	2	2	1	1	2	2	1	#NULL!	#NULL!	2	3	1	1	1	1	1	1	3	1	1	1	2	2	1	1	#NULL!	0	0	#NULL!	1	1	1	2	1	1	1	2	1
179	9	1	1	32	1	1	47	4	2	4000	6	2	3	2	1	2	2	1	2	#NULL!	2	3	1	3	3	1	1	1	1	1	1	1	2	2	1	1	2	0	1	3	0	#NULL!	1	1	1	1	1	2	1
180	10	2	1	34	1	1	56	4	1	4500	7	2	3	2	1	3	1	1	2	#NULL!	1	3	1	1	1	1	1	2	1	1	1	1	2	2	1	1	1	0	0	#NULL!	0	#NULL!	1	1	1	1	1	3	1
181	8	2	1	26	1	2	40	2	2	4000	5	2	2	2	1	2	2	1	2	#NULL!	2	3	1	1	1	2	1	1	1	1	1	1	2	2	1	1	#NULL!	0	1	2	1	1	0	#NULL!	1	1	1	2	1
182	9	1	2	38	1	1	52	4	1	3000	7	2	3	1	1	3	1	1	2	#NULL!	2	3	1	3	3	1	2	2	1	2	1	1	2	1	1	1	3	0	0	#NULL!	1	2	1	3	1	1	1	3	0
183	5	1	2	30	3	2	41	3	3	4000	5	2	2	2	1	1	2	1	#NULL!	#NULL!	2	3	1	1	1	1	1	2	2	1	1	1	2	2	1	1	1	0	1	1	1	1	1	2	1	1	1	1	1
184	6	2	2	29	1	1	38	4	2	4000	5	2	2	2	1	2	2	1	#NULL!	#NULL!	1	1	1	1	1	2	1	1	1	1	1	1	2	2	1	1	#NULL!	1	0	#NULL!	0	#NULL!	0	#NULL!	1	0	1	1	1
185	10	1	1	32	1	1	45	4	2	5000	6	2	3	2	1	2	1	1	2	#NULL!	2	2	3	3	3	2	1	1	1	1	1	1	2	2	1	1	#NULL!	1	1	1	0	#NULL!	1	2	1	1	1	2	1
186	6	1	2	36	1	1	56	4	2	5500	8	2	4	2	1	3	1	1	#NULL!	#NULL!	2	3	1	1	2	2	1	2	1	1	1	1	2	2	1	1	1	1	0	#NULL!	0	#NULL!	1	2	1	1	1	2	1
187	9	2	1	31	1	1	40	4	2	3500	5	2	3	2	1	2	1	1	2	#NULL!	2	3	1	1	1	1	1	1	1	2	1	1	2	2	1	1	#NULL!	1	0	#NULL!	1	3	1	2	1	1	1	3	1
188	13	2	1	33	1	1	46	4	2	4000	7	2	3	2	1	2	1	1	2	#NULL!	1	3	1	3	3	1	1	1	1	1	1	1	2	2	1	1	#NULL!	1	0	#NULL!	1	1	1	1	0	1	1	1	1
189	6	1	1	31	1	1	45	4	2	4000	6	2	3	2	1	2	2	1	2	#NULL!	2	3	1	1	1	1	1	2	3	1	1	1	2	2	1	1	1	1	0	#NULL!	1	3	1	3	1	1	1	3	1
190	9	2	1	29	1	2	42	4	2	4500	6	1	3	2	1	2	1	1	2	#NULL!	2	3	1	1	1	1	1	1	1	1	1	1	2	2	1	1	3	1	0	#NULL!	1	3	1	1	1	1	1	2	1
191	6	2	2	38	1	1	54	4	2	5000	8	2	4	2	1	3	2	1	#NULL!	#NULL!	1	1	1	1	3	1	1	1	1	2	1	1	2	2	1	1	#NULL!	1	0	#NULL!	1	1	1	1	1	1	1	1	1
192	11	1	1	39	1	1	47	4	2	4000	6	2	3	2	1	2	1	1	2	#NULL!	2	3	1	3	2	1	2	2	1	1	1	1	1	1	1	1	#NULL!	0	0	#NULL!	1	2	1	3	1	1	1	2	1
193	8	2	1	23	1	2	38	3	3	3500	5	2	2	2	2	1	2	1	2	#NULL!	2	3	1	1	1	1	1	1	1	1	1	1	2	2	1	1	2	0	0	#NULL!	1	1	1	2	1	1	1	3	1
194	7	1	1	29	1	2	41	4	1	4000	5	2	2	2	1	2	1	1	2	#NULL!	1	3	1	2	1	1	1	2	2	1	1	1	2	2	0	1	#NULL!	1	0	#NULL!	0	#NULL!	0	#NULL!	1	1	0	#NULL!	1
195	5	2	2	23	1	2	32	2	2	4000	4	2	2	2	1	2	1	1	#NULL!	#NULL!	2	3	1	1	2	1	1	1	1	2	1	1	2	2	1	1	2	0	0	#NULL!	0	#NULL!	0	1	1	1	1	3	1
196	9	1	1	26	3	2	41	4	2	4000	7	2	3	2	1	3	2	1	2	#NULL!	2	3	1	3	1	2	1	1	1	1	1	1	2	2	1	1	#NULL!	1	0	#NULL!	1	2	1	1	1	1	0	#NULL!	1
197	6	2	2	32	1	1	47	4	2	3700	6	1	3	2	1	2	1	1	2	#NULL!	2	3	1	2	1	2	1	2	1	1	1	1	2	2	1	1	1	0	0	#NULL!	0	#NULL!	0	#NULL!	1	1	1	3	1
198	12	1	1	36	1	1	58	4	2	4000	7	2	3	2	1	3	1	1	2	#NULL!	2	3	1	1	1	2	1	1	1	1	1	1	2	2	1	1	#NULL!	0	0	#NULL!	0	#NULL!	1	3	1	1	0	#NULL!	1
199	6	2	1	32	1	1	49	4	2	3500	6	2	3	2	1	4	2	1	2	#NULL!	1	3	1	1	2	2	1	1	3	2	1	1	2	2	1	1	2	0	0	#NULL!	0	#NULL!	0	#NULL!	1	1	1	2	1
200	5	2	2	30	1	1	45	4	2	4000	5	2	2	2	1	2	2	1	#NULL!	#NULL!	2	3	1	3	3	1	1	1	1	1	1	1	2	2	1	1	#NULL!	1	0	#NULL!	0	#NULL!	1	1	0	1	0	#NULL!	1
201	8	2	1	28	1	2	36	4	1	5000	7	2	3	2	1	1	1	1	2	#NULL!	2	3	1	1	3	1	1	2	1	1	1	1	2	2	1	1	3	0	0	#NULL!	1	1	0	#NULL!	1	1	1	1	1
202	7	1	1	24	1	1	36	4	2	4500	8	2	4	2	1	3	1	1	2	#NULL!	2	3	1	1	1	1	1	1	1	1	1	1	2	2	1	1	#NULL!	0	0	#NULL!	1	2	1	2	1	1	0	#NULL!	1
203	10	2	2	32	1	1	42	4	2	3500	8	2	4	2	1	2	1	1	2	#NULL!	1	3	1	3	1	1	1	1	2	1	1	1	2	2	1	1	#NULL!	0	1	3	1	2	1	1	1	1	1	2	1
204	5	2	1	23	1	1	30	3	1	2500	4	2	2	2	1	1	1	1	#NULL!	#NULL!	2	3	1	1	2	1	1	1	1	2	1	1	2	2	1	1	1	1	1	1	1	1	1	2	1	1	0	#NULL!	1
205	6	1	2	31	1	2	35	4	2	4000	5	2	3	2	1	2	1	1	#NULL!	#NULL!	2	3	1	1	1	1	1	2	1	1	1	1	2	2	1	1	#NULL!	0	1	1	1	3	1	1	1	1	1	2	1
206	14	1	2	43	1	1	50	4	2	3500	8	2	4	2	1	2	2	1	2	#NULL!	2	3	1	3	1	1	1	1	1	1	1	1	2	2	1	1	1	1	0	#NULL!	1	3	1	3	1	1	0	#NULL!	1
207	11	2	1	26	1	1	30	2	1	3000	4	2	2	2	1	3	1	1	2	#NULL!	2	3	1	1	1	1	1	1	2	1	1	1	2	2	0	1	2	0	0	#NULL!	1	2	1	2	1	1	1	2	1
208	7	1	2	34	1	2	39	3	2	4000	6	2	3	2	1	1	1	1	2	#NULL!	2	3	1	1	1	2	1	1	1	1	1	1	2	2	0	1	#NULL!	0	0	#NULL!	0	#NULL!	0	#NULL!	1	1	0	#NULL!	1
209	5	2	1	33	2	2	42	4	2	2500	7	2	3	2	1	2	1	1	#NULL!	#NULL!	2	3	1	1	2	1	1	1	1	2	1	1	2	2	0	1	#NULL!	1	0	#NULL!	0	#NULL!	1	3	1	1	1	1	1
210	6	1	1	45	2	1	55	4	2	4000	8	2	4	2	1	1	2	1	#NULL!	#NULL!	1	3	1	3	1	2	1	2	1	1	1	1	2	2	1	1	1	0	1	2	1	3	0	#NULL!	1	1	0	#NULL!	1
211	6	2	2	25	1	1	30	2	1	5000	4	2	2	2	1	1	2	1	#NULL!	#NULL!	2	3	1	1	3	2	1	1	3	1	1	1	2	2	1	1	1	0	0	#NULL!	1	1	1	3	1	1	1	1	1
212	9	2	2	36	2	2	43	3	3	3000	7	2	3	2	1	2	1	1	2	#NULL!	2	3	1	1	1	1	1	1	3	1	1	1	2	2	1	1	#NULL!	0	1	1	1	2	0	#NULL!	1	1	0	#NULL!	1
213	7	1	2	31	1	1	37	4	2	4500	5	2	2	2	1	1	2	1	2	#NULL!	2	3	1	3	1	1	1	2	2	1	1	1	2	2	1	1	#NULL!	0	0	#NULL!	1	1	1	3	1	1	1	2	1
214	5	1	1	35	1	2	49	2	2	4000	7	1	4	2	1	5	1	1	#NULL!	#NULL!	2	3	1	2	2	1	1	1	1	2	1	1	2	2	1	1	#NULL!	0	0	#NULL!	1	1	0	#NULL!	1	1	0	#NULL!	1
215	5	2	2	24	2	1	26	2	1	3500	4	2	2	2	1	3	2	1	#NULL!	#NULL!	2	3	1	1	1	1	1	1	1	1	1	1	2	2	1	1	3	0	0	#NULL!	0	#NULL!	1	1	1	1	0	1	1
216	10	2	2	39	1	2	55	4	2	4500	8	2	4	2	1	2	2	1	2	#NULL!	1	3	1	2	1	1	1	1	1	1	1	1	2	2	1	1	#NULL!	0	1	1	0	#NULL!	0	#NULL!	1	1	1	1	1
217	12	1	1	25	2	2	33	4	2	4000	5	2	2	2	1	2	1	1	2	#NULL!	2	3	1	1	3	1	1	2	2	1	1	1	2	2	1	1	1	0	1	1	1	1	1	1	0	1	0	#NULL!	1
218	8	2	2	34	1	1	41	4	1	3000	8	3	4	2	1	1	1	1	2	#NULL!	2	3	1	2	1	1	1	1	1	1	1	1	2	2	1	1	#NULL!	0	1	2	1	2	1	1	1	1	1	1	1
219	5	2	1	31	1	2	43	4	2	2500	7	2	3	2	1	3	2	1	#NULL!	#NULL!	2	3	1	1	1	1	1	1	1	2	1	1	2	2	1	1	3	0	1	2	1	2	1	3	1	1	0	2	1
220	5	1	1	26	1	2	34	2	1	2000	5	2	2	2	1	3	1	1	#NULL!	#NULL!	2	3	1	2	1	2	1	1	1	1	1	1	2	2	1	0	#NULL!	0	0	#NULL!	0	#NULL!	1	2	1	1	1	2	1
221	7	1	2	31	2	2	42	4	2	3500	6	2	3	2	1	2	1	1	2	#NULL!	2	3	1	1	1	1	1	1	3	1	1	1	2	2	1	1	1	0	1	1	0	#NULL!	0	#NULL!	1	1	0	#NULL!	1
222	13	2	1	24	1	1	31	2	2	3000	4	2	2	2	1	1	2	1	2	#NULL!	2	3	1	2	1	1	1	1	1	1	1	1	2	2	1	0	#NULL!	0	0	#NULL!	0	#NULL!	0	#NULL!	1	1	1	1	1
223	6	1	1	45	1	1	55	4	1	5000	8	3	4	2	1	2	1	1	#NULL!	#NULL!	2	3	1	1	2	1	1	1	1	1	1	1	2	2	1	1	3	0	0	#NULL!	0	#NULL!	0	#NULL!	1	1	0	#NULL!	1
224	6	2	1	23	1	2	32	2	1	4500	4	2	2	2	1	3	2	1	#NULL!	#NULL!	1	3	1	1	1	2	1	1	2	2	1	1	2	2	1	0	#NULL!	0	1	2	1	1	0	#NULL!	1	1	1	1	1
225	9	2	2	31	2	2	43	4	2	5000	6	2	3	2	1	2	1	1	2	#NULL!	2	3	1	2	1	1	1	1	1	1	1	1	2	2	1	1	2	0	0	#NULL!	1	3	0	1	1	1	0	#NULL!	1
226	8	1	2	34	1	1	37	4	1	3000	5	2	2	2	1	2	2	1	2	#NULL!	2	3	1	1	1	2	1	1	1	1	1	1	2	2	1	0	#NULL!	1	1	1	1	1	1	1	1	1	1	2	1
227	11	1	1	32	1	2	43	2	2	2500	7	2	3	2	1	1	1	1	2	#NULL!	2	3	1	1	1	2	1	1	1	1	1	1	2	2	1	1	3	1	0	#NULL!	1	2	1	2	1	1	0	2	1
228	5	2	2	35	1	2	43	4	1	4500	8	3	4	2	1	3	2	1	#NULL!	#NULL!	2	3	1	2	2	1	1	1	3	2	1	1	2	2	1	0	#NULL!	1	1	2	1	1	1	2	1	1	1	1	1
229	14	2	1	43	1	1	50	4	1	5000	8	2	4	2	1	4	1	1	2	#NULL!	2	3	1	1	1	1	1	1	1	1	1	1	2	2	1	1	2	1	0	#NULL!	1	3	1	3	1	1	0	3	1
230	6	1	2	27	1	1	32	2	2	3500	4	2	2	2	1	1	1	1	#NULL!	#NULL!	2	3	1	1	1	1	1	1	3	1	1	1	2	2	1	0	#NULL!	1	1	1	1	2	1	2	1	1	1	2	1
231	8	2	1	24	1	2	36	2	2	4000	5	2	2	2	1	2	1	1	2	#NULL!	1	3	1	2	2	1	1	1	2	1	1	1	2	2	1	0	#NULL!	1	0	#NULL!	1	1	1	2	1	1	0	2	0
232	5	1	2	21	1	2	33	2	2	4000	4	2	2	2	1	1	2	1	#NULL!	#NULL!	2	3	1	1	1	1	1	1	1	2	1	1	2	2	1	0	#NULL!	1	1	1	1	1	0	#NULL!	1	1	1	3	1
233	11	1	1	30	2	2	43	4	2	4500	8	2	4	1	1	3	2	1	2	#NULL!	2	3	2	2	2	1	1	1	1	1	1	1	2	1	1	0	#NULL!	1	0	#NULL!	1	2	1	1	1	1	1	2	1
234	9	2	1	29	2	2	47	2	2	5000	5	2	2	2	1	1	2	1	2	#NULL!	2	3	1	2	1	1	1	1	1	1	1	1	2	2	1	0	#NULL!	1	1	2	1	3	0	#NULL!	1	1	1	2	1
235	9	2	1	35	2	1	55	2	2	5000	8	3	4	2	1	2	2	1	2	#NULL!	1	3	1	1	2	1	1	1	3	1	1	1	2	2	1	0	#NULL!	1	0	#NULL!	1	1	1	1	1	1	1	2	1
236	10	1	1	29	2	1	42	2	2	4000	4	3	2	2	1	1	2	1	2	#NULL!	2	3	1	1	1	1	1	1	1	2	1	1	2	2	1	0	#NULL!	1	1	2	1	2	0	#NULL!	1	1	1	3	1
237	5	2	2	35	1	1	59	4	2	3500	5	2	2	2	1	2	2	1	#NULL!	#NULL!	2	3	1	2	1	1	1	1	1	1	1	1	2	2	1	0	#NULL!	1	0	#NULL!	1	1	1	1	1	1	1	1	1
238	6	2	2	34	1	1	65	4	2	5000	8	2	4	2	1	3	1	1	2	#NULL!	2	3	1	1	3	1	1	1	1	1	1	1	2	2	1	0	#NULL!	1	0	#NULL!	1	1	0	#NULL!	1	1	1	1	1
239	13	1	1	37	1	1	48	4	2	5000	7	2	3	1	1	5	1	1	2	#NULL!	1	3	1	2	2	2	2	2	2	2	1	1	2	2	1	0	#NULL!	1	1	1	1	2	1	1	1	1	1	3	1
240	7	1	1	25	1	1	39	3	3	4000	5	2	2	2	1	1	2	1	2	#NULL!	2	3	1	2	1	1	1	1	1	1	1	1	2	2	1	0	#NULL!	1	0	#NULL!	1	3	0	#NULL!	1	1	1	2	1
241	6	2	2	29	1	1	38	3	3	5000	4	2	2	2	1	1	2	1	#NULL!	#NULL!	2	3	1	1	1	1	1	1	1	1	1	1	2	2	1	0	#NULL!	1	0	#NULL!	1	1	1	1	1	1	1	1	1
242	9	2	1	31	1	1	39	4	2	4000	4	2	2	2	1	1	2	1	2	#NULL!	2	3	1	1	1	2	1	1	1	2	1	1	2	2	1	0	#NULL!	1	0	#NULL!	1	2	0	#NULL!	1	1	1	3	1
243	12	1	2	35	2	1	56	4	1	4500	5	2	2	2	1	2	2	1	2	#NULL!	2	3	1	2	3	1	1	1	3	1	1	1	2	2	1	0	#NULL!	1	1	3	0	#NULL!	1	2	1	1	1	2	1
244	8	2	1	32	2	1	53	4	2	4000	6	2	2	2	1	2	1	1	2	#NULL!	2	3	1	1	1	1	1	1	1	1	1	1	2	2	1	1	2	1	0	#NULL!	0	#NULL!	0	#NULL!	1	1	1	3	1
245	5	1	2	27	2	2	39	2	2	4000	4	2	2	2	1	1	2	1	#NULL!	#NULL!	2	3	1	1	1	1	1	1	1	2	1	1	2	2	1	0	#NULL!	1	0	#NULL!	0	#NULL!	1	1	1	1	1	1	1
246	10	2	1	22	1	2	34	3	3	3000	4	2	2	2	1	1	2	1	2	#NULL!	1	3	1	2	1	1	1	1	1	1	1	1	2	2	1	1	1	1	0	#NULL!	0	#NULL!	0	#NULL!	1	1	1	3	1
247	9	1	1	29	2	1	42	2	2	4000	5	2	2	2	1	2	2	1	2	#NULL!	2	3	1	3	2	1	2	2	2	1	1	1	2	1	1	0	#NULL!	1	0	#NULL!	0	#NULL!	1	2	1	1	1	1	1
248	6	2	2	26	1	1	29	2	2	3500	5	2	2	2	1	1	2	1	#NULL!	#NULL!	2	3	1	1	1	1	1	1	1	1	1	1	2	2	1	1	3	1	0	#NULL!	0	#NULL!	0	#NULL!	1	1	1	2	1
249	13	2	1	29	2	2	41	2	2	5000	4	2	2	2	1	1	2	1	2	#NULL!	2	3	1	2	3	1	1	1	1	1	1	1	2	2	1	0	#NULL!	1	1	3	0	#NULL!	1	1	0	1	1	2	1
250	8	1	1	31	1	1	48	4	2	3500	5	2	2	2	1	2	2	1	2	#NULL!	1	3	1	1	1	1	1	1	1	1	1	1	2	2	1	1	1	1	0	#NULL!	1	1	0	#NULL!	1	1	1	3	0
251	5	2	2	21	1	2	33	3	3	4000	4	2	2	2	1	1	2	1	#NULL!	#NULL!	2	3	1	1	1	1	1	1	3	2	1	1	2	2	1	0	#NULL!	1	1	2	0	#NULL!	1	1	1	1	1	1	1
252	5	1	2	23	1	2	36	2	2	4000	5	2	2	2	1	5	2	1	#NULL!	#NULL!	2	3	1	2	1	2	1	1	1	1	1	1	2	2	1	1	2	1	0	#NULL!	0	#NULL!	0	#NULL!	1	1	1	1	1
253	8	2	1	23	1	2	38	2	2	3000	4	2	2	2	1	2	2	1	2	#NULL!	2	3	1	3	2	1	1	2	1	1	1	1	2	2	1	0	#NULL!	1	1	1	0	#NULL!	1	2	1	1	1	3	1
254	13	2	1	27	1	2	49	4	2	4500	5	2	2	2	1	2	1	1	2	#NULL!	2	3	1	2	3	1	1	1	1	1	1	1	2	2	1	1	3	1	0	#NULL!	1	3	0	#NULL!	1	1	1	2	1
255	9	2	1	38	1	1	58	4	2	5000	7	2	3	2	1	3	2	1	2	#NULL!	2	3	1	2	1	1	1	1	2	2	1	1	2	2	1	0	#NULL!	1	1	1	1	2	1	3	1	1	0	#NULL!	1
256	7	1	1	29	1	2	42	2	2	4000	6	2	2	2	1	2	2	1	2	#NULL!	2	3	1	1	1	2	1	1	1	1	1	1	2	2	1	1	1	1	0	#NULL!	1	3	0	#NULL!	1	1	0	#NULL!	1
257	6	1	2	25	1	1	34	2	2	3000	4	2	2	2	1	1	2	1	#NULL!	#NULL!	2	3	1	3	2	1	1	2	1	1	1	1	2	2	1	0	#NULL!	1	1	1	1	1	1	1	1	1	1	1	1
258	11	2	1	34	2	1	56	4	2	4000	5	2	2	1	2	2	2	1	2	#NULL!	2	3	1	2	1	1	1	1	3	1	1	1	2	2	1	1	3	1	0	#NULL!	1	1	0	#NULL!	1	1	1	3	1
259	8	2	1	23	2	2	36	2	2	3500	4	2	2	2	1	1	1	1	2	#NULL!	1	3	1	1	1	1	1	1	1	1	1	1	2	2	1	0	#NULL!	1	1	1	1	1	1	1	1	1	0	#NULL!	1
260	14	1	1	32	1	1	46	2	2	5000	5	2	2	2	1	1	2	1	2	#NULL!	1	3	1	1	3	1	1	1	1	1	1	1	2	2	1	1	2	1	0	#NULL!	1	3	0	#NULL!	1	1	1	3	1
261	6	1	1	37	1	1	59	4	2	5000	7	2	3	2	1	3	1	1	2	#NULL!	2	3	1	3	2	1	1	1	2	2	1	1	2	2	1	0	#NULL!	1	0	#NULL!	0	#NULL!	1	2	1	1	0	#NULL!	1
262	7	1	1	28	2	1	41	4	2	4000	5	2	2	2	1	1	1	1	2	#NULL!	2	3	1	2	2	1	1	2	1	1	1	1	2	2	1	0	#NULL!	1	0	#NULL!	1	3	0	1	1	1	1	1	1
263	8	2	1	34	2	2	47	4	2	3500	5	2	2	2	1	2	2	1	2	#NULL!	2	3	1	1	1	1	1	1	1	1	1	1	2	2	1	0	#NULL!	1	0	#NULL!	1	1	1	2	1	1	0	#NULL!	1
264	5	1	2	23	1	2	39	3	3	5000	4	2	2	2	1	1	1	1	#NULL!	#NULL!	2	3	1	2	3	1	1	1	1	1	1	1	2	2	1	0	#NULL!	1	0	#NULL!	1	2	0	#NULL!	1	1	1	3	1
265	8	2	1	36	1	1	45	4	2	5000	7	2	3	2	1	2	1	1	2	#NULL!	2	3	1	3	2	1	1	1	3	1	1	1	2	2	1	1	3	1	0	#NULL!	1	3	1	1	1	1	0	#NULL!	0
266	5	2	2	29	1	2	43	2	2	4500	5	2	2	2	1	1	2	1	#NULL!	#NULL!	1	3	1	1	1	2	1	1	1	2	1	1	2	2	1	1	1	1	0	#NULL!	1	1	0	1	1	1	1	1	1
267	9	1	1	31	1	2	52	4	2	3500	5	2	2	2	1	4	2	1	2	#NULL!	2	3	1	2	3	2	1	1	1	2	1	1	2	2	1	1	1	0	0	#NULL!	1	2	1	3	1	1	0	#NULL!	1
268	10	2	1	39	1	1	58	4	2	5000	6	2	3	2	1	2	1	1	2	#NULL!	2	3	1	1	1	1	1	1	2	2	1	1	2	2	1	0	#NULL!	0	1	1	1	2	0	#NULL!	1	1	1	2	1
269	8	2	1	34	1	2	52	4	2	3500	4	1	2	2	1	1	2	1	2	#NULL!	2	3	1	3	2	1	1	1	1	1	1	1	2	2	1	0	#NULL!	0	0	#NULL!	1	3	1	1	1	1	0	#NULL!	1
270	6	2	2	24	1	2	38	2	2	4000	4	2	2	2	1	1	2	1	#NULL!	#NULL!	2	3	1	2	3	2	1	1	1	1	1	1	2	2	1	1	3	0	1	3	1	1	0	#NULL!	1	1	1	2	1
271	7	1	1	38	1	1	51	4	2	5000	6	2	3	2	1	2	1	1	2	#NULL!	2	3	1	1	1	1	1	1	3	1	1	1	2	2	1	0	#NULL!	0	0	#NULL!	1	2	1	1	1	1	0	#NULL!	1
272	11	2	1	39	1	1	60	4	2	5000	7	2	3	2	1	3	2	1	2	#NULL!	2	3	1	1	1	1	1	1	1	1	1	1	2	2	1	1	1	0	1	1	0	1	0	#NULL!	1	1	1	2	1
273	5	2	2	29	1	1	42	4	1	4000	8	3	4	1	1	3	1	1	#NULL!	#NULL!	2	3	1	2	3	1	1	2	2	2	1	1	2	1	1	0	#NULL!	0	0	#NULL!	0	#NULL!	1	1	1	1	1	3	1
274	9	1	1	29	1	1	48	4	2	3500	5	2	2	2	1	2	2	1	2	#NULL!	2	3	1	1	2	1	1	1	1	1	1	1	2	2	1	1	1	0	0	#NULL!	0	1	0	1	1	1	1	2	1
275	14	1	1	42	1	1	67	4	1	4000	6	2	3	2	1	2	1	1	2	#NULL!	2	3	1	1	1	1	1	1	2	1	1	1	2	2	1	0	#NULL!	0	0	#NULL!	0	#NULL!	1	1	1	1	0	#NULL!	1
276	5	2	2	21	1	2	29	2	2	4000	5	2	2	2	1	2	2	1	#NULL!	#NULL!	2	3	1	2	3	2	1	1	1	1	1	1	1	2	1	1	2	0	0	#NULL!	0	#NULL!	0	#NULL!	1	1	1	2	1
277	6	2	2	26	1	2	38	2	2	4500	5	2	2	2	1	2	2	1	#NULL!	#NULL!	2	3	1	1	1	1	1	2	1	2	1	1	2	2	1	0	#NULL!	0	1	2	0	#NULL!	1	2	1	1	0	#NULL!	1
278	8	1	1	21	1	1	30	1	2	3000	4	2	2	2	1	1	2	1	2	#NULL!	2	3	1	1	1	1	1	1	3	1	1	1	2	2	1	1	1	0	1	1	0	#NULL!	0	#NULL!	1	1	0	#NULL!	1
279	8	2	1	29	1	2	39	3	3	5000	5	2	2	2	1	2	2	1	2	#NULL!	2	3	1	2	2	1	1	1	1	1	1	1	2	2	1	0	#NULL!	0	1	1	0	#NULL!	1	1	1	1	1	1	1
280	9	2	1	30	1	1	41	4	1	5500	7	2	3	2	1	3	2	1	2	#NULL!	1	3	1	3	1	2	1	1	1	1	1	1	2	2	1	1	3	0	0	#NULL!	0	#NULL!	0	#NULL!	1	1	1	2	1
281	7	2	2	32	1	2	45	4	1	2000	8	2	4	2	1	1	2	1	2	#NULL!	2	3	1	3	1	1	1	1	2	1	1	1	2	2	1	0	#NULL!	0	0	#NULL!	0	#NULL!	1	2	1	1	1	1	1
282	5	1	2	41	1	2	54	4	1	2500	8	2	4	2	1	2	2	1	#NULL!	#NULL!	2	3	1	2	1	2	1	1	1	2	1	1	2	2	1	1	1	0	0	#NULL!	0	#NULL!	0	#NULL!	1	1	0	#NULL!	1
283	11	1	1	35	1	1	40	2	1	3500	8	2	4	2	1	1	2	1	2	#NULL!	2	3	1	1	3	1	1	1	1	2	1	1	1	2	1	0	#NULL!	1	0	#NULL!	0	#NULL!	1	#NULL!	0	1	0	#NULL!	1
284	8	2	1	23	1	2	27	2	2	3000	4	2	2	2	1	3	1	1	2	#NULL!	1	3	1	3	1	1	1	1	3	2	1	1	2	2	0	1	2	1	1	#NULL!	1	1	0	#NULL!	1	1	1	3	1
285	12	2	2	41	1	2	45	4	2	25000	7	2	3	2	1	1	2	1	2	#NULL!	1	3	1	3	1	1	1	1	1	2	1	1	2	2	1	0	#NULL!	1	0	#NULL!	1	2	1	1	1	1	0	#NULL!	1
286	11	1	1	34	1	2	38	2	1	5000	5	2	2	2	1	1	2	1	2	#NULL!	2	3	1	1	1	2	1	1	1	2	1	1	2	2	1	1	1	1	1	#NULL!	1	3	0	#NULL!	1	1	0	#NULL!	1
287	8	2	1	24	1	2	35	2	2	3000	4	2	2	2	1	2	2	1	2	#NULL!	2	3	1	3	1	1	1	1	2	2	1	1	2	2	1	0	#NULL!	1	0	#NULL!	1	1	1	1	1	1	0	#NULL!	1
288	6	2	2	29	1	2	43	4	2	4500	5	2	2	1	2	1	1	1	2	#NULL!	2	3	1	3	2	1	1	1	1	1	1	1	2	1	1	1	3	1	1	2	0	#NULL!	0	#NULL!	1	0	1	2	1
289	13	2	1	26	1	1	45	4	2	5000	7	2	3	2	1	3	2	1	2	#NULL!	1	3	1	1	1	1	1	1	1	1	1	1	2	2	1	0	#NULL!	1	0	#NULL!	1	2	1	2	1	1	0	#NULL!	1
290	10	1	1	25	1	2	37	4	1	4000	5	2	2	2	1	1	2	1	2	#NULL!	2	3	1	3	1	1	1	1	1	1	1	1	2	2	1	1	2	1	1	3	1	1	0	#NULL!	1	1	1	1	1
291	5	2	2	21	1	2	30	2	2	3500	4	2	2	2	1	3	2	1	#NULL!	#NULL!	2	1	1	3	3	1	1	2	3	1	1	1	2	2	1	1	#NULL!	1	0	#NULL!	1	1	1	1	1	1	0	#NULL!	1
292	5	2	2	31	1	1	46	4	2	5000	5	2	2	2	1	1	2	1	#NULL!	#NULL!	2	3	1	1	2	1	1	1	1	1	1	1	2	2	1	1	2	1	1	3	1	2	1	2	1	1	1	2	1
293	9	1	1	22	1	2	36	2	2	3000	4	2	2	2	1	2	2	1	2	#NULL!	2	3	1	2	1	2	1	1	1	2	1	1	2	2	1	1	#NULL!	1	0	#NULL!	1	1	1	2	1	1	0	#NULL!	1
294	11	1	1	34	1	1	48	4	1	4000	7	2	3	1	1	3	2	1	2	#NULL!	2	3	1	3	2	1	2	2	2	1	1	1	2	1	1	1	3	1	1	1	1	1	1	2	1	1	1	2	1
295	8	2	1	28	1	1	38	4	2	3000	6	2	3	2	1	3	2	1	2	#NULL!	2	3	1	1	2	2	1	1	1	1	1	1	2	2	1	1	#NULL!	1	0	#NULL!	1	2	1	1	1	1	0	#NULL!	1
296	9	2	1	30	1	2	46	2	2	5000	6	2	3	2	1	2	2	1	2	#NULL!	2	1	1	2	1	1	1	2	1	1	1	1	1	2	1	1	3	1	1	2	1	2	1	2	1	1	1	1	1
297	7	1	1	29	1	2	40	2	2	4000	5	2	2	2	1	4	1	1	2	#NULL!	1	3	1	1	1	1	1	1	1	2	1	1	2	2	1	1	#NULL!	1	0	#NULL!	1	3	1	2	1	1	1	2	1
298	12	2	1	32	1	2	45	4	1	4500	5	1	2	2	1	2	2	1	2	#NULL!	2	1	1	1	1	1	1	1	3	2	1	1	2	2	1	1	#NULL!	1	1	3	1	2	0	#NULL!	1	1	0	#NULL!	1
299	5	2	2	23	1	1	36	2	2	5000	4	2	2	2	1	4	2	1	#NULL!	#NULL!	2	3	1	3	2	1	1	1	1	1	1	1	2	2	1	1	1	1	0	#NULL!	1	3	0	#NULL!	1	1	1	3	1
300	9	1	1	39	1	1	65	4	2	5500	7	2	3	2	1	4	2	1	2	#NULL!	1	1	1	1	1	1	1	1	1	1	1	1	2	2	1	1	#NULL!	1	0	#NULL!	1	1	1	2	1	1	0	#NULL!	1
301	11	1	1	34	1	1	42	4	1	3500	6	2	3	2	1	2	2	1	2	#NULL!	1	33	1	2	1	2	1	1	1	1	1	1	1	2	1	1	#NULL!	1	1	2	1	2	1	3	1	1	1	2	1
302	6	2	2	23	1	1	28	2	2	4000	4	2	2	2	1	2	2	1	#NULL!	#NULL!	1	3	1	1	1	1	1	2	1	1	1	1	2	2	1	1	1	1	0	#NULL!	1	2	0	#NULL!	1	1	0	#NULL!	1
303	6	2	1	31	2	1	36	2	2	4500	6	2	3	2	1	3	2	1	#NULL!	#NULL!	1	1	1	3	1	1	1	1	1	1	1	1	1	2	1	0	#NULL!	1	1	1	0	1	0	#NULL!	1	1	1	3	1
304	9	1	2	32	2	2	40	2	2	3500	7	2	3	2	1	1	2	1	2	#NULL!	1	3	1	2	1	2	1	1	1	1	1	1	2	2	1	1	3	1	0	#NULL!	0	#NULL!	1	2	1	1	0	#NULL!	1
305	9	1	1	23	1	2	36	4	1	2500	5	2	2	2	1	1	2	1	2	#NULL!	1	3	1	1	3	2	1	1	1	1	1	1	2	2	1	0	#NULL!	1	1	2	1	3	1	1	0	1	1	1	1
306	7	2	2	45	1	1	57	4	1	2500	8	2	4	2	1	3	1	1	2	#NULL!	2	3	1	3	1	2	2	2	1	1	1	1	2	1	1	1	2	1	0	#NULL!	1	1	1	3	1	1	0	#NULL!	1
307	5	2	2	23	2	2	31	2	2	4000	4	2	2	2	1	2	2	1	#NULL!	#NULL!	2	1	1	2	1	2	1	1	1	1	1	1	2	2	1	0	#NULL!	1	1	2	1	2	1	2	1	1	1	2	1
308	6	1	2	34	1	1	43	4	2	3500	7	2	3	2	1	2	2	1	#NULL!	#NULL!	2	1	1	1	1	2	1	2	1	1	1	1	2	1	1	0	#NULL!	1	0	#NULL!	0	#NULL!	1	2	1	1	0	#NULL!	1
309	9	1	2	24	2	2	27	2	2	3000	4	2	2	2	1	1	2	1	2	#NULL!	1	3	1	2	1	2	1	1	1	1	1	1	2	2	1	0	#NULL!	1	0	#NULL!	1	1	1	1	1	1	1	3	1
310	11	2	1	32	1	2	38	4	1	2500	6	2	3	2	1	3	2	1	2	#NULL!	2	1	1	3	2	2	1	1	1	1	1	1	2	1	1	0	#NULL!	1	0	#NULL!	0	#NULL!	1	2	1	1	0	#NULL!	1
311	8	2	2	31	2	1	36	2	2	3500	5	2	2	2	1	2	2	1	2	#NULL!	2	3	1	1	1	2	1	1	1	1	1	1	2	2	1	0	#NULL!	1	0	#NULL!	1	1	1	2	1	1	1	2	1
312	12	1	2	24	1	2	31	4	1	3000	4	2	2	2	1	2	2	1	2	#NULL!	2	3	1	2	1	2	1	2	1	1	1	1	1	2	1	0	#NULL!	1	0	#NULL!	1	2	1	1	1	1	1	1	1
313	5	2	1	23	3	2	26	2	2	4000	4	2	2	2	1	3	1	1	#NULL!	#NULL!	1	33	1	2	1	2	2	2	1	2	1	1	1	1	1	0	#NULL!	1	0	#NULL!	1	2	1	1	1	1	1	2	1
314	5	2	2	43	1	1	47	4	1	2500	8	2	4	2	1	1	1	1	#NULL!	#NULL!	1	1	1	2	1	2	1	1	1	2	1	1	2	2	1	1	3	1	0	#NULL!	1	1	1	3	1	1	1	3	1
315	13	2	1	34	1	1	43	4	1	3000	7	2	3	2	1	3	2	1	2	#NULL!	1	3	1	3	1	2	2	2	1	2	1	1	1	1	1	1	1	1	0	#NULL!	1	3	1	2	1	1	0	#NULL!	1
316	11	1	2	25	1	2	30	3	3	5000	4	2	2	2	1	2	2	1	2	#NULL!	1	1	1	2	1	2	1	1	1	1	1	1	1	1	1	1	1	1	1	2	0	#NULL!	1	1	1	1	0	#NULL!	1
317	8	2	2	38	1	2	46	4	2	3000	8	2	4	1	1	3	2	1	2	#NULL!	1	33	1	2	1	2	1	2	2	1	1	1	2	1	1	1	3	1	1	1	0	#NULL!	1	2	1	1	0	#NULL!	1
318	6	2	1	34	3	2	40	2	2	4000	6	2	3	2	1	1	1	1	#NULL!	#NULL!	2	1	1	1	1	2	1	1	2	1	1	1	1	2	1	1	3	1	1	3	1	1	1	1	1	1	1	3	1
319	8	2	1	45	1	1	55	4	1	2500	8	2	4	2	1	1	2	1	2	#NULL!	2	33	1	3	1	2	1	2	1	1	1	1	1	1	0	0	#NULL!	1	1	2	1	1	1	1	1	1	1	2	1
320	14	1	2	36	1	2	42	2	2	4500	7	2	3	2	1	3	2	1	2	#NULL!	1	3	1	3	1	2	1	2	3	1	1	1	2	2	0	0	#NULL!	1	0	#NULL!	1	1	1	3	1	1	1	3	1
321	5	2	2	35	1	1	60	4	2	5000	7	3	4	1	1	4	1	1	#NULL!	#NULL!	2	3	1	2	1	2	1	2	1	1	1	1	2	1	1	0	#NULL!	1	0	#NULL!	1	1	1	1	1	1	1	2	1
322	12	1	1	29	1	2	46	4	2	5000	5	2	2	2	1	1	2	1	2	#NULL!	2	3	1	2	1	2	1	2	1	2	1	1	1	2	1	1	1	1	0	#NULL!	1	1	0	#NULL!	1	1	1	2	1
323	8	2	1	21	1	1	37	4	2	3000	4	2	2	2	1	5	2	1	2	#NULL!	1	3	1	1	1	2	1	1	2	2	1	1	2	2	0	0	#NULL!	1	0	#NULL!	1	1	1	1	1	1	1	1	1
324	9	1	1	27	1	1	40	4	2	4000	5	2	3	1	1	5	1	1	2	#NULL!	2	3	1	3	1	2	1	2	1	2	1	1	1	1	1	1	1	1	0	#NULL!	1	2	1	1	1	1	1	2	1
325	5	1	2	22	1	1	36	2	2	3500	5	2	2	1	1	2	2	1	#NULL!	#NULL!	1	3	1	2	1	2	1	2	1	1	1	1	2	2	1	0	#NULL!	1	0	#NULL!	1	1	1	1	1	1	1	3	1
326	10	2	1	31	1	1	43	4	2	5000	6	2	3	2	1	2	2	1	2	#NULL!	2	3	1	1	1	2	1	1	1	1	1	1	2	2	1	0	#NULL!	1	1	1	1	1	0	1	1	1	1	2	1
327	5	1	2	22	1	2	36	2	2	3000	5	2	2	2	1	1	2	1	2	#NULL!	2	3	1	1	1	2	1	2	3	1	1	1	2	2	1	1	1	1	0	#NULL!	1	1	1	1	1	1	1	1	1
328	5	2	2	25	1	2	37	3	3	4000	6	2	3	2	1	2	2	1	#NULL!	#NULL!	2	3	1	2	1	2	1	2	1	1	1	1	2	2	0	0	#NULL!	1	1	3	1	2	1	1	1	1	0	#NULL!	1
329	6	1	2	29	1	1	42	2	2	5000	7	2	3	1	1	1	1	1	2	#NULL!	1	3	1	1	1	1	1	1	1	1	1	1	2	1	1	0	#NULL!	1	0	#NULL!	1	1	1	1	1	1	1	2	1
330	11	2	1	32	3	1	47	4	2	5000	7	2	3	2	1	3	2	1	2	#NULL!	2	3	1	3	1	1	1	1	1	1	1	2	1	2	1	0	#NULL!	1	1	1	1	1	1	1	1	1	0	#NULL!	1
331	9	1	1	37	1	1	5	4	2	5500	8	2	4	1	1	4	1	1	2	#NULL!	2	3	1	2	1	2	1	1	2	1	1	1	1	1	1	0	#NULL!	1	0	#NULL!	1	1	1	2	1	1	1	2	1
332	8	2	1	27	1	1	46	4	2	3500	5	2	2	2	1	1	2	1	2	#NULL!	1	3	1	3	1	2	1	1	1	1	1	1	2	2	0	1	1	1	1	2	1	1	1	2	1	1	1	2	0
333	12	2	1	29	1	2	40	2	2	4000	4	2	2	2	1	1	2	1	2	#NULL!	1	3	1	1	1	1	1	1	1	1	1	1	2	2	1	1	1	1	0	#NULL!	1	3	1	3	1	1	1	3	1
334	9	2	2	32	1	1	47	4	2	5000	7	2	3	1	1	3	2	1	2	#NULL!	2	3	1	2	1	1	2	1	3	1	2	2	1	1	0	0	#NULL!	1	1	3	1	1	0	#NULL!	1	1	0	#NULL!	1
335	7	1	1	38	1	1	51	4	2	4000	6	2	3	2	1	2	2	1	2	#NULL!	2	3	1	3	1	1	1	1	1	1	1	1	2	2	1	1	2	1	0	#NULL!	1	1	1	1	1	1	0	#NULL!	1
336	5	2	2	23	1	2	35	3	3	5000	5	2	2	2	1	1	2	1	#NULL!	#NULL!	2	3	1	3	1	1	1	1	1	1	1	1	2	2	1	0	#NULL!	1	1	#NULL!	1	1	1	1	1	1	1	2	1
337	5	2	2	34	3	1	46	4	2	4000	6	2	3	2	1	2	2	1	#NULL!	#NULL!	1	3	1	2	1	1	1	1	2	1	1	1	2	2	1	1	1	1	0	#NULL!	1	1	1	1	1	1	0	#NULL!	1
338	8	1	1	28	1	1	49	4	1	4000	5	2	2	2	1	1	2	1	2	#NULL!	2	3	1	1	1	1	1	1	1	1	1	1	2	2	0	0	#NULL!	1	1	2	1	3	0	#NULL!	1	1	1	2	1
339	8	2	1	31	1	1	56	4	1	4500	6	2	3	2	1	1	2	1	2	#NULL!	2	3	1	2	1	1	1	2	2	2	1	1	2	2	1	1	1	1	0	#NULL!	1	3	1	1	1	1	1	3	1
340	12	1	1	29	1	2	41	3	3	4000	5	2	2	2	1	1	2	1	2	#NULL!	2	3	1	1	1	1	1	1	1	2	1	1	2	2	1	0	#NULL!	1	1	1	1	1	0	1	1	1	1	1	1
341	6	2	2	22	1	2	32	2	2	3000	4	2	2	2	1	1	2	1	#NULL!	#NULL!	2	3	1	3	1	1	1	2	1	2	1	1	2	2	1	1	1	1	0	#NULL!	1	1	1	3	1	1	0	#NULL!	1
342	11	2	1	29	1	1	46	4	1	4000	7	2	3	2	1	3	2	1	2	#NULL!	1	3	1	2	1	1	1	1	2	2	1	1	2	2	0	0	#NULL!	1	0	#NULL!	1	1	0	#NULL!	1	1	1	2	1
343	6	2	1	26	1	2	39	2	2	4500	6	2	3	2	1	2	2	1	#NULL!	#NULL!	2	3	1	1	1	1	1	2	1	1	1	1	2	2	1	1	1	1	0	#NULL!	1	1	1	1	1	1	0	#NULL!	1
344	12	1	1	30	1	1	36	3	3	5000	6	2	3	2	1	2	2	1	2	#NULL!	1	3	1	1	1	1	1	2	1	1	1	1	2	2	0	0	#NULL!	1	0	#NULL!	1	1	0	#NULL!	1	1	1	2	1
345	8	2	2	23	1	2	45	4	1	4000	4	2	2	1	1	1	1	1	#NULL!	#NULL!	2	3	1	3	1	1	1	1	1	1	1	1	1	1	1	1	1	1	1	2	1	2	1	2	1	1	0	#NULL!	1
346	10	1	1	30	2	1	65	4	1	5000	6	2	3	2	1	2	2	1	2	#NULL!	2	3	1	1	1	2	1	2	2	1	1	1	1	2	0	0	#NULL!	1	0	#NULL!	1	1	0	#NULL!	1	1	1	2	1
347	13	1	1	35	1	1	61	4	1	5000	7	2	3	2	1	3	1	1	2	#NULL!	2	3	1	3	1	1	1	2	1	1	1	1	2	2	1	1	1	1	1	2	1	1	1	1	1	1	0	#NULL!	1
348	5	2	2	27	1	2	39	2	2	4000	4	2	2	2	1	1	2	1	#NULL!	#NULL!	1	3	1	2	1	2	1	1	1	1	1	1	2	2	0	0	#NULL!	1	1	1	1	1	0	#NULL!	1	1	1	1	1
349	6	2	2	31	1	1	47	4	1	5000	7	2	3	2	1	3	2	1	2	#NULL!	2	3	1	1	1	1	1	2	1	1	1	1	2	2	0	0	#NULL!	1	1	3	1	3	1	3	1	1	0	#NULL!	1
350	11	1	1	35	1	1	49	4	1	5000	6	2	3	1	1	2	1	1	2	#NULL!	1	3	1	2	1	1	2	2	2	2	1	1	2	1	1	0	#NULL!	1	1	2	0	#NULL!	0	#NULL!	1	1	1	2	1
351	9	2	2	36	1	1	57	4	1	5000	7	2	3	2	1	3	1	1	2	#NULL!	2	3	1	2	1	1	1	1	1	1	1	1	2	2	0	1	1	1	1	2	1	2	1	3	1	1	0	#NULL!	1
352	12	2	1	39	1	1	65	4	1	5500	8	2	3	2	1	3	1	1	2	#NULL!	2	3	1	3	1	1	1	2	1	2	1	1	2	2	0	1	1	1	0	#NULL!	0	#NULL!	0	#NULL!	1	1	1	2	1
353	7	1	1	26	1	2	37	2	2	4000	4	2	2	2	1	1	1	1	2	#NULL!	2	3	1	2	1	2	1	2	1	2	1	1	2	2	1	0	#NULL!	1	0	#NULL!	1	1	1	2	1	1	0	#NULL!	1
354	10	1	1	30	1	1	46	4	2	5000	6	2	3	2	1	3	1	1	2	#NULL!	2	3	1	2	1	2	1	1	1	2	1	1	1	1	0	1	2	1	0	#NULL!	0	#NULL!	1	2	1	1	1	2	1
355	6	1	2	24	1	1	39	2	2	35000	4	2	2	2	1	2	1	1	#NULL!	#NULL!	2	3	1	2	1	2	1	1	2	1	1	1	2	2	1	0	#NULL!	1	1	1	1	2	1	1	1	1	0	#NULL!	1
356	10	1	1	28	1	2	47	4	1	5000	5	2	2	2	1	5	2	1	2	#NULL!	2	3	1	1	1	1	1	1	1	1	1	1	2	2	1	1	3	1	1	2	0	#NULL!	1	1	1	1	1	2	1
357	6	2	2	32	1	2	51	4	1	5000	6	2	3	2	1	3	2	1	#NULL!	1	1	3	1	2	2	2	1	1	1	1	1	1	2	2	1	0	#NULL!	1	1	3	1	3	1	2	1	1	0	#NULL!	0
358	5	2	2	25	1	2	34	2	2	4000	5	2	2	1	1	1	1	1	#NULL!	#NULL!	1	3	1	2	1	2	1	1	1	1	1	1	2	1	0	1	1	1	0	#NULL!	0	#NULL!	1	2	1	1	1	3	1
359	11	2	1	32	1	2	39	3	3	5000	6	2	3	2	1	3	1	1	2	#NULL!	2	3	1	2	2	2	1	1	2	1	1	1	2	1	1	0	#NULL!	1	1	3	1	1	1	2	1	1	1	1	1
360	8	1	1	38	1	1	50	4	1	3000	8	3	4	2	1	3	1	1	2	#NULL!	2	3	1	3	1	1	1	1	1	1	1	1	1	1	0	1	3	1	0	1	0	#NULL!	1	1	1	1	1	3	1
361	7	1	1	41	1	1	55	4	1	3500	8	2	4	2	1	2	1	1	2	#NULL!	2	3	1	2	3	1	1	1	1	2	1	1	2	2	1	0	#NULL!	1	1	3	1	3	1	3	0	1	0	#NULL!	1
362	14	2	1	23	1	2	30	3	3	5000	4	2	2	2	1	1	2	1	2	#NULL!	2	3	1	2	1	1	1	2	1	2	1	1	2	2	1	1	3	1	0	#NULL!	0	#NULL!	1	3	1	1	1	1	1
363	8	2	1	34	1	1	41	4	1	3000	6	2	3	2	1	4	2	1	2	#NULL!	1	3	1	2	2	1	1	1	2	2	1	1	2	2	1	0	#NULL!	1	1	2	0	#NULL!	1	2	1	1	1	3	0
364	6	2	2	31	1	1	37	2	2	3000	6	2	3	2	1	3	1	1	#NULL!	#NULL!	2	3	1	3	1	1	2	2	1	1	1	1	2	1	1	1	2	1	0	#NULL!	1	1	1	2	1	1	1	3	0
365	6	1	2	43	1	1	55	4	1	2500	8	2	4	2	1	2	2	1	#NULL!	#NULL!	2	3	1	2	2	1	1	1	1	1	1	1	2	2	1	0	#NULL!	1	1	1	1	2	1	2	1	1	0	#NULL!	0
366	10	1	1	35	1	2	45	4	1	4500	7	2	3	2	1	2	2	1	2	#NULL!	1	1	1	2	1	1	1	1	1	1	1	1	2	1	1	0	#NULL!	1	0	#NULL!	0	#NULL!	1	1	1	1	1	2	1
367	13	2	1	26	1	2	31	2	2	3000	5	2	2	2	1	1	1	1	2	#NULL!	2	3	1	3	3	1	1	2	1	1	1	1	2	1	1	1	2	1	1	2	1	2	1	3	1	1	1	2	1
368	5	2	2	45	1	1	57	4	1	2500	8	2	4	2	1	3	1	1	#NULL!	#NULL!	2	3	1	2	1	1	1	1	2	1	1	1	2	2	1	1	1	1	0	#NULL!	1	2	1	1	1	1	1	1	1
369	5	1	2	32	1	2	41	2	2	3000	6	2	3	2	1	2	2	1	#NULL!	#NULL!	2	3	1	2	2	2	1	1	1	1	1	1	1	2	1	0	#NULL!	1	0	#NULL!	1	3	1	2	1	1	1	2	0
370	9	1	1	39	1	1	54	4	1	3000	8	2	4	2	1	2	2	1	2	#NULL!	2	3	1	2	1	1	1	2	1	2	1	1	1	2	1	0	#NULL!	1	0	#NULL!	1	1	1	1	1	1	0	#NULL!	0
371	11	2	1	32	1	1	46	4	1	4000	5	2	2	2	1	2	1	1	2	#NULL!	2	3	1	2	2	1	1	2	1	2	1	1	2	1	1	0	#NULL!	1	0	#NULL!	1	1	1	2	1	1	0	#NULL!	0
372	6	2	2	23	1	2	37	2	2	5000	4	2	2	2	1	5	2	1	#NULL!	#NULL!	2	3	1	2	1	2	1	1	2	2	1	1	2	2	1	0	#NULL!	1	1	1	0	#NULL!	1	2	1	1	0	#NULL!	0
373	8	2	1	31	1	2	41	2	2	5000	6	2	3	2	1	3	2	1	2	#NULL!	2	3	1	2	2	1	1	2	1	1	1	1	2	2	1	0	#NULL!	1	1	3	0	#NULL!	0	#NULL!	1	1	1	3	1
374	12	1	1	36	1	1	56	4	1	4000	7	2	3	1	1	3	2	1	2	#NULL!	2	3	1	2	1	1	2	2	1	1	1	1	2	1	1	0	#NULL!	1	1	1	0	#NULL!	0	#NULL!	1	1	0	#NULL!	0
375	10	2	1	30	1	1	42	2	2	3000	4	2	2	2	1	1	1	1	2	#NULL!	1	3	1	2	3	2	1	1	2	1	1	1	2	2	1	0	#NULL!	1	1	1	0	#NULL!	1	2	1	1	1	3	0
376	9	2	1	32	1	2	38	2	2	4000	6	2	3	2	1	2	1	1	2	#NULL!	2	3	1	2	1	1	2	1	1	1	1	1	1	2	1	1	1	1	1	3	0	#NULL!	1	1	1	1	0	#NULL!	1
377	5	1	2	45	1	1	54	4	1	2500	8	2	4	2	1	3	2	1	#NULL!	#NULL!	2	3	1	2	2	1	2	2	1	2	1	1	2	2	1	0	#NULL!	1	1	2	0	#NULL!	1	3	1	1	1	3	0
378	5	1	2	24	1	2	31	2	2	3500	4	2	2	2	1	1	2	1	#NULL!	#NULL!	2	3	1	2	3	1	1	1	2	1	1	1	2	1	1	1	2	1	1	2	0	#NULL!	0	#NULL!	1	1	0	#NULL!	1
379	12	2	1	32	1	2	38	2	2	3000	7	2	3	2	1	2	1	1	2	#NULL!	2	3	1	3	2	1	2	2	1	2	1	1	2	2	1	1	3	1	0	#NULL!	0	#NULL!	1	2	1	1	1	2	0
380	11	2	1	36	1	2	48	4	1	2500	8	2	4	2	1	3	2	1	2	#NULL!	1	3	1	3	2	2	1	2	1	1	1	1	2	2	1	1	1	1	0	#NULL!	0	#NULL!	1	3	1	1	0	#NULL!	0
381	5	2	2	26	1	2	39	2	2	6000	5	2	2	2	1	2	2	1	#NULL!	#NULL!	2	3	1	1	1	1	1	1	2	2	1	1	2	2	1	0	#NULL!	1	0	#NULL!	0	#NULL!	1	2	1	1	1	2	1
382	9	1	1	29	1	1	57	4	1	4000	8	2	4	1	1	3	2	1	2	#NULL!	2	3	1	2	3	1	1	2	1	1	1	1	1	1	1	1	1	1	1	3	0	#NULL!	1	2	1	1	0	#NULL!	0
383	6	1	2	25	1	1	50	3	3	5000	4	2	2	2	1	1	2	1	#NULL!	#NULL!	2	3	1	1	2	1	1	2	2	2	1	1	2	2	0	0	#NULL!	1	1	2	0	#NULL!	1	2	1	0	1	2	0
384	10	2	1	38	1	1	65	4	1	5000	7	2	4	2	1	3	2	1	2	#NULL!	2	3	1	3	1	1	1	1	1	2	1	1	2	2	1	1	2	1	1	1	0	#NULL!	1	2	1	1	1	2	0
385	13	2	1	33	1	2	49	4	2	6000	6	2	3	2	1	2	2	1	2	#NULL!	1	3	1	1	3	1	1	1	1	2	1	1	2	2	1	0	#NULL!	1	1	3	1	2	0	#NULL!	2	1	1	2	0
386	5	2	2	36	1	1	56	4	1	5000	8	3	4	2	1	3	2	1	#NULL!	#NULL!	2	3	1	1	1	1	1	2	2	1	1	1	2	2	1	0	#NULL!	1	1	3	1	2	0	#NULL!	1	1	1	2	0
387	12	1	1	39	1	2	60	4	2	6000	8	2	4	2	1	3	2	1	2	#NULL!	2	3	1	1	1	1	1	1	1	1	1	1	2	2	1	0	#NULL!	1	0	#NULL!	1	2	1	1	1	1	0	#NULL!	0
388	8	2	1	29	1	2	48	4	2	4000	5	2	2	2	1	2	2	1	2	#NULL!	2	3	1	1	3	1	1	1	1	2	1	1	2	2	1	1	2	1	1	2	1	1	0	#NULL!	1	1	0	#NULL!	0
389	6	2	2	26	1	2	39	3	3	6000	5	2	2	2	1	2	2	1	#NULL!	#NULL!	2	3	1	3	1	2	1	2	2	2	1	1	2	2	1	0	#NULL!	1	0	#NULL!	1	2	1	1	1	1	0	#NULL!	1
390	14	1	2	39	2	1	54	4	2	5000	6	2	3	2	1	5	2	1	#NULL!	#NULL!	1	1	1	1	1	1	1	1	1	2	1	1	2	2	1	1	3	0	1	#NULL!	1	1	1	2	1	0	1	2	1
391	7	2	1	44	1	1	65	4	1	4000	7	2	3	2	1	3	2	1	2	#NULL!	2	3	1	3	3	1	1	1	1	1	1	1	2	2	1	0	#NULL!	1	0	#NULL!	1	1	1	1	0	1	1	2	1
392	9	2	2	38	1	1	52	4	1	5000	8	2	4	2	1	3	2	1	2	#NULL!	1	3	1	3	1	1	1	2	3	1	1	1	2	2	0	1	1	1	1	1	1	1	1	1	1	1	1	2	1
393	12	1	1	29	2	2	43	4	1	5000	5	2	2	2	1	2	2	1	2	#NULL!	2	3	1	3	1	2	1	1	1	1	1	1	2	2	1	0	#NULL!	1	0	#NULL!	1	1	1	2	1	1	1	2	1
394	8	2	1	31	1	1	47	4	1	5000	7	2	3	2	1	3	1	1	2	#NULL!	2	3	1	3	2	1	1	1	1	2	1	1	2	1	1	1	1	1	1	3	1	1	1	3	1	1	1	3	1
395	11	2	1	42	1	1	65	4	1	5000	6	2	3	2	1	2	1	1	2	#NULL!	2	3	1	3	1	2	1	2	2	1	1	1	2	2	0	0	#NULL!	1	0	#NULL!	1	1	1	3	1	1	1	2	1
396	10	1	1	32	1	1	49	4	1	4000	5	2	2	2	1	2	2	1	2	#NULL!	2	3	1	1	1	1	1	1	1	1	1	1	1	2	1	1	1	1	1	2	1	1	1	1	1	1	1	1	1
397	5	2	2	26	1	1	38	2	2	4000	6	2	2	2	1	1	2	1	#NULL!	#NULL!	2	3	1	1	1	1	1	1	1	2	1	1	2	2	0	0	#NULL!	1	0	#NULL!	1	1	0	#NULL!	1	1	1	1	1
398	8	2	1	28	1	2	47	2	2	4000	6	2	3	2	1	3	2	1	2	#NULL!	1	3	1	1	1	1	1	2	2	2	1	1	2	2	1	1	1	1	0	#NULL!	0	#NULL!	0	#NULL!	1	1	1	2	1
399	13	1	1	39	1	2	45	2	2	5000	5	2	2	2	1	2	2	1	2	#NULL!	2	3	1	1	1	1	1	1	1	2	1	1	2	2	1	0	#NULL!	1	0	#NULL!	1	2	0	#NULL!	1	1	1	3	1
400	5	1	2	24	1	2	36	1	2	4000	5	2	2	2	1	3	1	1	#NULL!	#NULL!	2	3	1	3	1	1	2	1	1	2	1	1	2	2	1	1	1	1	1	2	1	1	1	2	1	1	1	2	1
401	13	2	1	42	1	1	55	4	1	5000	7	2	3	2	1	3	1	1	2	#NULL!	2	3	1	3	1	1	1	2	2	2	1	1	1	1	1	1	1	1	1	3	1	1	1	2	1	1	1	1	1
402	6	1	2	34	1	1	48	2	2	4500	6	2	3	2	1	2	1	1	#NULL!	#NULL!	2	3	1	3	3	1	1	1	3	1	1	1	2	2	1	0	#NULL!	1	1	2	1	1	1	1	1	1	0	#NULL!	0
403	5	2	2	25	1	2	38	2	2	3000	4	2	2	2	1	3	2	1	#NULL!	#NULL!	1	3	1	3	1	2	1	1	2	1	1	1	2	2	1	0	#NULL!	1	0	#NULL!	1	1	1	3	1	1	1	2	1
404	8	2	1	39	2	2	53	4	1	3000	5	2	2	2	1	5	1	1	2	#NULL!	1	3	1	3	2	1	1	2	1	1	1	1	2	2	1	1	1	1	0	#NULL!	1	1	1	1	1	1	0	#NULL!	1
405	8	2	1	41	1	1	65	4	1	5000	8	2	4	2	1	4	1	1	2	#NULL!	2	3	1	3	1	2	1	1	1	2	1	1	1	1	1	0	#NULL!	1	1	3	1	2	1	2	1	1	1	2	1
406	14	1	1	39	2	2	60	4	1	5000	6	2	3	2	1	3	1	1	2	#NULL!	1	3	1	3	3	1	1	2	2	1	1	1	1	2	1	0	#NULL!	1	0	#NULL!	1	3	0	#NULL!	1	0	0	#NULL!	0
407	7	1	2	27	1	1	42	4	1	4000	5	2	2	2	1	2	2	1	#NULL!	#NULL!	2	3	1	3	1	2	1	1	1	1	1	1	2	2	1	1	1	1	1	1	1	1	1	1	1	1	1	1	1
408	5	2	2	23	1	2	34	2	2	5000	4	2	2	2	1	1	2	1	#NULL!	#NULL!	2	3	1	3	1	1	1	2	2	1	1	1	2	2	1	0	#NULL!	1	0	#NULL!	1	1	0	#NULL!	1	1	0	#NULL!	1
409	7	2	2	29	1	1	46	2	2	6000	7	2	3	2	1	3	2	1	#NULL!	#NULL!	1	3	1	3	1	2	1	1	1	1	1	1	2	2	1	0	#NULL!	1	1	2	1	1	1	3	1	1	1	3	1
410	9	1	1	32	1	1	47	4	2	5000	5	2	2	2	1	1	1	1	2	#NULL!	2	3	1	3	1	1	1	1	2	2	1	1	2	2	1	0	#NULL!	1	0	#NULL!	1	1	0	#NULL!	1	1	1	2	0
411	11	1	1	31	1	2	41	2	2	4000	5	2	2	1	1	2	1	1	2	#NULL!	2	3	1	3	1	2	1	1	2	1	1	1	2	1	1	0	#NULL!	1	1	3	1	1	0	#NULL!	1	1	1	3	0
412	8	1	1	26	2	2	43	4	2	5000	6	2	2	2	1	2	1	1	2	#NULL!	2	3	1	3	1	1	1	1	1	1	1	1	2	2	1	0	#NULL!	1	0	#NULL!	1	1	1	1	1	1	1	2	1
413	13	1	1	44	1	1	83	4	1	6000	8	2	4	2	1	2	1	1	2	#NULL!	2	3	1	3	1	2	1	1	2	2	1	1	1	2	1	0	#NULL!	1	1	1	1	2	0	#NULL!	1	1	1	3	0
414	5	2	2	26	1	2	39	2	2	6000	4	2	2	2	1	1	2	2	#NULL!	#NULL!	1	1	1	3	1	1	1	2	2	2	1	1	2	2	1	1	2	1	0	#NULL!	1	3	1	2	1	0	1	3	1
415	6	1	2	39	1	1	55	4	1	5000	7	2	4	2	1	3	1	1	#NULL!	#NULL!	2	3	1	3	2	1	1	1	1	1	1	2	2	1	1	0	#NULL!	1	1	1	1	2	0	1	1	1	0	2	1
416	13	1	1	37	3	1	54	4	2	5000	7	2	3	2	1	3	1	1	2	#NULL!	2	3	1	3	1	1	1	2	1	2	1	1	2	1	1	1	1	1	0	#NULL!	1	2	1	1	1	0	0	1	0
417	10	2	1	32	1	1	44	4	2	3000	5	2	2	2	1	2	1	1	2	#NULL!	2	3	1	1	1	1	1	1	2	1	1	1	1	2	1	0	#NULL!	1	1	2	1	1	0	#NULL!	1	1	0	#NULL!	1
418	13	1	1	38	2	2	52	2	2	6000	6	2	3	2	1	3	1	1	2	#NULL!	2	3	1	1	1	2	1	1	1	1	1	1	2	2	1	1	2	1	0	#NULL!	1	2	1	1	1	1	0	#NULL!	1
419	7	1	2	41	1	1	60	4	1	6000	8	2	4	2	1	6	1	1	#NULL!	#NULL!	1	3	1	1	1	1	1	2	1	1	1	1	2	2	0	0	#NULL!	1	0	#NULL!	1	2	0	#NULL!	1	1	0	#NULL!	1
420	6	2	1	38	1	1	50	4	1	4000	7	2	3	2	1	3	2	1	#NULL!	#NULL!	2	3	1	3	1	1	1	1	2	2	1	1	2	1	1	1	1	1	0	#NULL!	1	3	1	1	1	0	1	1	1
421	13	2	1	31	1	2	49	4	2	5000	6	2	3	1	1	3	2	1	1	#NULL!	2	3	1	1	1	2	1	1	1	1	1	1	2	2	1	0	#NULL!	1	1	1	1	2	1	3	1	1	0	#NULL!	1
422	11	2	1	29	3	2	45	2	2	6000	5	2	2	2	1	2	2	1	2	#NULL!	2	3	1	2	1	2	1	1	2	2	1	1	2	2	1	1	1	1	0	#NULL!	1	1	1	2	1	0	1	1	0
[truncated: 28 more columns]
